# Supplementary material for: Behavioral Response of Corophium volutator to Shorebird Predation in the Upper Bay of Fundy, Canada
Source: PLoS One. 2014 Oct 29;9(10):e110633. doi: 10.1371/journal.pone.0110633 (PMC4212999; doi:10.1371/journal.pone.0110633)
Supplement: Data S1 — Raw data from three studies examining predator avoidance behavior of adult Corophium volutator in the presence of shorebirds. (XLSX) [file pone.0110633.s005.xlsx]

## Sheet: Simulated Pred Experiment 
								Time Budget							Movement
Treatment	Tide	Tank	Prop Time on Bottom		Still	Pleopods	Curled	Antennae	Scarping	Interacting	Burrow Maintenance		Enter	Exit	Up and Down	Somersault	Zip
non peck	immed low	2	0.405833		0.320833	0.371667	0.0316667	0	0	0	0		0	0	12	0	0
non peck	immed low	4	0.121667		0.486458	0.234583	0	0	0	0	0.00916667		0	0	9.76256	0.542495	1.05916
non peck	immed low	5	0.20375		0.649792	0.248542	0.001875	0	0	0	0.0397917		0	0	6.82732	0.757732	0.507732
non peck	immed low	7	0.163542		0.35	0.302292	0.265625	0.020625	0	0	0.0122917		0	0	14.75	0.5	1.5
non peck	immed low	9	0.270625		0.591042	0.4	0	0	0	0	0		0	0	3.5	0	0.5
non peck	immed low	11	0.163542		0.602083	0.312292	0	0.04	0.000416667	0	0.0254167		0	0	5.25	0.25	0
non peck	low	2	0		1	0	0	0	0	0	0		0	0	0	0	0
non peck	low	4	0.0254167		0.211111	0.0988889	0	0	0	0	0		0	0	0.5	0	2.97934
non peck	low	5	0.1875		0.135833	0.744167	0	0	0	0	0		0	0	0.531208	0	0
non peck	low	7	0.043125		0.551458	0.0491667	0.355208	0	0	0	0.011875		0	0	6	0	0.75
non peck	low	9	0.101458		0.245	0.579444	0	0	0	0	0		0	0	0.675532	0	0
non peck	low	11	0.00729167		0.994792	0.00520833	0	0	0	0	0		0	0	0.5	0	0
non peck	immed high	2	0										0	0	0	0	0
non peck	immed high	4	0.0241667		0.194583	0.601667	0	0	0	0	0		0	0	1.5	0	0
non peck	immed high	5	0.0216667		0.0866667	0.194167	0	0	0	0	0		0	0	13.1507	3.28767	0
non peck	immed high	7	0.025		0.688038	0.311962	0	0	0	0	0		0.504626	0.504626	3.22942	0.544959	1.08992
non peck	immed high	9	0		0.619167	0.17375	0	0	0	0	0		0	0	0	0	0
non peck	immed high	11	0.0954167		0.312083	0.585417	0.0141667	0	0	0	0		0	0	5.25101	0	1.71457
non peck	high	2	0.116389		0.0787614	0.281287	0	0.0172825	0	0.0173888	0		1.96078	2.94118	8.01001	0	0
non peck	high	4	0.0335417		0.285625	0.509583	0	0.0629167	0.025625	0	0		0	0	3.34821	0	0.25
non peck	high	5	0.024375		0.280417	0.360833	0	0.0075	0	0	0		0	0	2.60452	0.275482	0
non peck	high	7	0.0225		0.453965	0.400584	0.000208333	0.0382326	0.013679	0.00297619	0		0.549451	0.824176	3.55521	0.274725	1.1388
non peck	high	9	0.096875		0.603542	0.189583	0.0675	0.00791667	0.00583333	0	0		0	0	2.75	0	0.25
non peck	high	11	0.28625		0.431667	0.461042	0.0204167	0	0.010625	0.0460417	0.020625		0	0	6	0	0.25
peck	immed low	1	0.35625		0.575355	0.227145	0	0	0	0	0		0.256191	0.256191	5.20579	0.271003	0.775194
peck	immed low	3	0.521667		0.14125	0.748333	0.00229167	0	0	0.0516667	0.0422917		0	0	13.75	0.25	0
peck	immed low	6	0.523958		0.438333	0.475208	0	0	0	0	0		0	0	1.82524	0	0
peck	immed low	8	0.251667		0.508958	0.393333	0	0	0	0	0.094375		0	0	8.05405	0.753378	0.5
peck	immed low	10	0.326458		0.245208	0.334167	0	0	0	0	0.00395833		0	0	4.04795	0.523973	0
peck	immed low	12	0.245625		0.260208	0.320625	0	0	0	0	0.0402083		0	0	4.06724	0	0
peck	low	1	0.24		0.382917	0.45875	0	0	0	0	0		0	0	1.5	0	0
peck	low	3	0.178542		0.53125	0.46875	0	0	0	0	0		0.25	0	1.25	0	0.5
peck	low	6	0.217708		0.236667	0.55875	0	0	0	0	0		0	0	0	0	0.25
peck	low	8	0.0247917		0.537083	0.392708	0	0	0	0	0.0204167		0	0	4	0	0.5
peck	low	10	0.036875		0.660833	0.0422222	0	0.118056	0	0	0		0	0	2.35135	0	0
peck	low	12	0		0.730278	0.269722	0	0	0	0	0		0	0	0	0	0.333333
peck	immed high	1	0.0858333		0	0.496145	0	0	0	0.00331126	0		0	1.3245	1.3245	0	0
peck	immed high	3	0.192917		0.01	0.793333	0	0	0	0	0		0	0	8.76923	2.14835	0.5
peck	immed high	6	0.487917		0.3525	0.639167	0	0	0	0	0		0	0	3	0.5	0
peck	immed high	8	0.1075		0.11125	0.7725	0.0395833	0	0.01625	0	0.00791667		0	0	14	1	1.5
peck	immed high	10	0.307083		0.519167	0.425417	0.0158333	0.0108333	0.0104167	0	0		0	0	6	0	0
peck	immed high	12	0		0.510833	0.489167	0	0	0	0	0		0	0	2	0	2.5
peck	high	1	0.0635417		0.668839	0.233397	0.0310417	0	0.0231324	0	0.0367148		0.504669	0.254669	2.25934	0	0
peck	high	3	0.521667		0.109792	0.872917	0.00145833	0	0	0	0.00479167		0	0	10.5	0.25	1.75
peck	high	6	0.368056		0.676667	0.323333	0	0	0	0	0		0	0	2	0	0.666667
peck	high	8	0.140625		0.442917	0.336042	0.0954167	0.0470833	0.006875	0	0.006875		0	0	12	0.75	0.75
peck	high	10	0.25		0.663125	0.310833	0	0	0	0	0		0	0	4.25	0	0.25
peck	high	12	0.209792		0.697083	0.14875	0.00729167	0.0220833	0	0	0		0	0	3.5	0	0.5

## Sheet: Burrow Casts
Date	Distance.m	Depth.mm	Tube Width.mm
2011-07-25	100	10	1
2011-07-25	100	13	1.9
2011-07-25	100	22	1.9
2011-07-25	100	24	1.9
2011-07-25	100	26	2.2
2011-07-25	100	32	2
2011-07-25	100	33	3.9
2011-07-25	100	34	3.1
2011-07-25	200	11	1
2011-07-25	200	12	1.5
2011-07-25	200	13	1.5
2011-07-25	200	14	1.9
2011-07-25	200	16	1.8
2011-07-25	200	17	1.2
2011-07-25	200	18	1.9
2011-07-25	200	20	1.3
2011-07-25	200	21	1.8
2011-07-25	200	28	2
2011-07-25	200	33	2.6
2011-07-25	200	39	3
2011-07-25	200	39	2.2
2011-07-25	200	45	2.1
2011-07-25	200	46	2.4
2011-07-25	300	8	0.8
2011-07-25	300	8	0.8
2011-07-25	300	10	0.9
2011-07-25	300	10	1
2011-07-25	300	11	1
2011-07-25	300	12	1
2011-07-25	300	13	1.1
2011-07-25	300	15	0.9
2011-07-25	300	15	0.9
2011-07-25	300	15	0.9
2011-07-25	300	15	1
2011-07-25	300	18	1.1
2011-07-25	300	18	1.8
2011-07-25	300	21	1.5
2011-07-25	300	22	1.5
2011-07-25	300	25	3
2011-07-25	300	26	1.8
2011-07-25	300	27	1.7
2011-07-25	300	27	2.2
2011-07-25	300	30	1.8
2011-07-25	300	30	1.9
2011-07-25	300	30	2.3
2011-07-25	300	32	2.1
2011-07-25	300	34	2.2
2011-07-25	300	35	1.3
2011-07-25	300	37	2.4
2011-07-25	300	38	2.2
2011-07-25	300	44	2.1
2011-07-25	300	45	2.8
2011-07-25	300	50	2.6
2011-08-19	100	3	0.6
2011-08-19	100	4	0.6
2011-08-19	100	6	0.8
2011-08-19	100	6	0.7
2011-08-19	100	7	0.7
2011-08-19	100	7	0.8
2011-08-19	100	7	0.9
2011-08-19	100	8	0.7
2011-08-19	100	8	0.8
2011-08-19	100	9	0.7
2011-08-19	100	9	0.8
2011-08-19	100	9	0.9
2011-08-19	100	10	0.9
2011-08-19	100	10	0.9
2011-08-19	100	10	0.8
2011-08-19	100	12	1
2011-08-19	100	12	0.8
2011-08-19	100	12	0.7
2011-08-19	100	12	0.8
2011-08-19	100	12	0.9
2011-08-19	100	23	1.3
2011-08-19	100	24	2
2011-08-19	100	26	1.4
2011-08-19	100	27	1.7
2011-08-19	100	27	1.6
2011-08-19	100	27	2.1
2011-08-19	100	28	2.3
2011-08-19	100	29	1.8
2011-08-19	100	29	1.8
2011-08-19	100	30	2.1
2011-08-19	100	30	2.3
2011-08-19	100	33	2
2011-08-19	100	34	2
2011-08-19	100	34	1.6
2011-08-19	100	34	2.1
2011-08-19	100	35	2.3
2011-08-19	100	36	2.4
2011-08-19	100	37	1.5
2011-08-19	100	37	1.9
2011-08-19	100	37	2.1
2011-08-19	100	38	1.9
2011-08-19	100	38	2
2011-08-19	100	38	2
2011-08-19	100	38	2.4
2011-08-19	100	39	1.5
2011-08-19	100	39	2.2
2011-08-19	100	40	2
2011-08-19	100	40	2.5
2011-08-19	100	42	2.2
2011-08-19	100	43	1.8
2011-08-19	100	44	2.4
2011-08-19	100	44	2.6
2011-08-19	100	47	2.5
2011-08-19	100	48	2.7
2011-08-19	100	58	3
2011-08-19	200	4	0.8
2011-08-19	200	4	0.8
2011-08-19	200	4	1
2011-08-19	200	5	0.9
2011-08-19	200	5	0.8
2011-08-19	200	5	0.8
2011-08-19	200	5	1
2011-08-19	200	6	0.8
2011-08-19	200	6	1
2011-08-19	200	7	1
2011-08-19	200	7	0.9
2011-08-19	200	7	0.8
2011-08-19	200	7	1
2011-08-19	200	8	0.8
2011-08-19	200	8	0.9
2011-08-19	200	8	1
2011-08-19	200	9	1
2011-08-19	200	9	1
2011-08-19	200	10	1
2011-08-19	200	10	1
2011-08-19	200	12	1.6
2011-08-19	200	19.4	1.8
2011-08-19	200	22	1.9
2011-08-19	200	27	2
2011-08-19	200	27	1.9
2011-08-19	200	29	1.9
2011-08-19	200	29	3
2011-08-19	200	29	2.1
2011-08-19	200	30	1.9
2011-08-19	200	30	2.8
2011-08-19	200	30	2
2011-08-19	200	31	3
2011-08-19	200	35	2.8
2011-08-19	200	36	2.5
2011-08-19	200	36	2.5
2011-08-19	200	37	1.9
2011-08-19	200	37	3
2011-08-19	200	39	3
2011-08-19	200	39	2.2
2011-08-19	200	39	2.9
2011-08-19	200	40	1.9
2011-08-19	200	40	2.1
2011-08-19	200	41	3
2011-08-19	200	41	2.2
2011-08-19	200	41	3
2011-08-19	200	41.5	2.1
2011-08-19	200	43	3.2
2011-08-19	200	47	2.9
2011-08-19	300	3	0.9
2011-08-19	300	5	0.7
2011-08-19	300	5	0.8
2011-08-19	300	6	0.9
2011-08-19	300	6	0.8
2011-08-19	300	6	0.8
2011-08-19	300	6	0.8
2011-08-19	300	8	0.8
2011-08-19	300	8	0.8
2011-08-19	300	10	1
2011-08-19	300	15	1.3
2011-08-19	300	21	1.9
2011-08-19	300	24	1.5
2011-08-19	300	26	1.4
2011-08-19	300	26	1.8
2011-08-19	300	27	1.8
2011-08-19	300	28	1.9
2011-08-19	300	28	2
2011-08-19	300	29	2.3
2011-08-19	300	31	1.9
2011-08-19	300	31	1.9
2011-08-19	300	33	3
2011-08-19	300	35	2
2011-08-19	300	35	2.5
2011-08-19	300	36	1.9
2011-08-19	300	40	2.2
2011-08-19	300	41	3.1
2011-08-19	300	41	3.7
2011-08-19	300	45	3
2011-08-19	300	47	2.9
2011-08-30	100	4	0.6
2011-08-30	100	4	0.6
2011-08-30	100	5	0.5
2011-08-30	100	5	0.3
2011-08-30	100	6	0.7
2011-08-30	100	7	0.8
2011-08-30	100	7	1.1
2011-08-30	100	8	0.8
2011-08-30	100	9	0.8
2011-08-30	100	10	0.9
2011-08-30	100	10	0.7
2011-08-30	100	10	0.7
2011-08-30	100	11	0.9
2011-08-30	100	12	0.9
2011-08-30	100	12	0.8
2011-08-30	100	12	1.2
2011-08-30	100	12	1.5
2011-08-30	100	13	2.4
2011-08-30	100	15	1.8
2011-08-30	100	16	1.7
2011-08-30	100	17	0.9
2011-08-30	100	17	1
2011-08-30	100	17	1.3
2011-08-30	100	17	1.7
2011-08-30	100	19	1.2
2011-08-30	100	19	2.2
2011-08-30	100	21	1.6
2011-08-30	100	21	1.7
2011-08-30	100	21	2.1
2011-08-30	100	26	1.9
2011-08-30	100	26	1.8
2011-08-30	100	27	1.9
2011-08-30	100	27	2.2
2011-08-30	100	27	2.1
2011-08-30	100	27	2.1
2011-08-30	100	28	1
2011-08-30	100	30	2.9
2011-08-30	100	34	2.1
2011-08-30	100	35	1.9
2011-08-30	100	37	1.7
2011-08-30	100	37	2.2
2011-08-30	100	38	2.4
2011-08-30	100	39	2.4
2011-08-30	100	39	2.8
2011-08-30	100	40	2.1
2011-08-30	100	40	2.2
2011-08-30	200	3	1.3
2011-08-30	200	4	0.7
2011-08-30	200	4	0.8
2011-08-30	200	5	0.5
2011-08-30	200	5	0.6
2011-08-30	200	5	0.6
2011-08-30	200	5	0.8
2011-08-30	200	6	0.6
2011-08-30	200	7	1.8
2011-08-30	200	8	0.8
2011-08-30	200	9	1
2011-08-30	200	10	0.7
2011-08-30	200	10	0.8
2011-08-30	200	11	0.8
2011-08-30	200	11	0.8
2011-08-30	200	12	0.8
2011-08-30	200	12	1.3
2011-08-30	200	13	0.7
2011-08-30	200	13	0.7
2011-08-30	200	14	1.1
2011-08-30	200	16	1.3
2011-08-30	200	16	1.7
2011-08-30	200	16	1.3
2011-08-30	200	16	1.3
2011-08-30	200	16	1.1
2011-08-30	200	17	1.7
2011-08-30	200	18	1.4
2011-08-30	200	20	1.3
2011-08-30	200	20	1.8
2011-08-30	200	22	1.9
2011-08-30	200	25	2
2011-08-30	200	25	2
2011-08-30	200	26	2.1
2011-08-30	200	27	2.2
2011-08-30	200	27	2.1
2011-08-30	200	28	2.1
2011-08-30	200	29	2
2011-08-30	200	31	2.1
2011-08-30	200	31	3
2011-08-30	200	32	2.7
2011-08-30	200	33	2
2011-08-30	200	33	2
2011-08-30	200	35	1.9
2011-08-30	200	35	3.2
2011-08-30	200	36	2.8
2011-08-30	200	37	2.2
2011-08-30	200	38	2.1
2011-08-30	200	39	2.8
2011-08-30	200	39	2.5
2011-08-30	200	40	2.8
2011-08-30	300	5	0.7
2011-08-30	300	5	0.6
2011-08-30	300	6	0.7
2011-08-30	300	6	0.7
2011-08-30	300	7	0.9
2011-08-30	300	7	0.8
2011-08-30	300	7	0.8
2011-08-30	300	7	0.9
2011-08-30	300	8	1
2011-08-30	300	9	0.9
2011-08-30	300	9	1
2011-08-30	300	9	0.8
2011-08-30	300	9	0.9
2011-08-30	300	9	1.2
2011-08-30	300	10	0.9
2011-08-30	300	11	1.2
2011-08-30	300	12	0.8
2011-08-30	300	12	0.8
2011-08-30	300	13	0.7
2011-08-30	300	13	0.9
2011-08-30	300	13	1.3
2011-08-30	300	13	1.1
2011-08-30	300	13	1.1
2011-08-30	300	14	1.3
2011-08-30	300	15	1
2011-08-30	300	15	1.4
2011-08-30	300	15	1.2
2011-08-30	300	16	1.2
2011-08-30	300	17	1.3
2011-08-30	300	18	1.2
2011-08-30	300	19	0.7
2011-08-30	300	19	2.2
2011-08-30	300	21	1.8
2011-08-30	300	21	1.8
2011-08-30	300	23	2.3
2011-08-30	300	24	1.7
2011-08-30	300	24	1.7
2011-08-30	300	27	1.8
2011-08-30	300	29	1.5
2011-08-30	300	30	2
2011-08-30	300	30	2.1
2011-08-30	300	30	2.4
2011-08-30	300	30	2.2
2011-08-30	300	30	2.5
2011-08-30	300	30	2.3
2011-08-30	300	30	2.3
2011-08-30	300	31	1.9
2011-08-30	300	31	2.1
2011-08-30	300	31	2.1
2011-08-30	300	32	1.8
2011-08-30	300	33	2.8
2011-08-30	300	35	2.8
2011-08-30	300	36	2.7
2011-08-30	300	37	2.2
2011-08-30	300	38	2.1
2011-08-30	300	39	2.2
2011-08-30	300	46	2.2
2011-08-30	300	48	2.1
2011-08-30	300	52	2.6
2011-08-30	300	55	3

## Sheet: Corophium from Casts
Date	Distance.m	Coro size.mm
2014-07-25	100	1.375
2014-07-25	100	1.375
2014-07-25	100	1.375
2014-07-25	100	1.375
2014-07-25	100	1.375
2014-07-25	100	1.375
2014-07-25	100	1.375
2014-07-25	100	1.375
2014-07-25	100	1.375
2014-07-25	100	1.375
2014-07-25	100	1.375
2014-07-25	100	1.375
2014-07-25	100	1.375
2014-07-25	100	1.375
2014-07-25	100	1.375
2014-07-25	100	1.375
2014-07-25	100	1.375
2014-07-25	100	1.375
2014-07-25	100	1.375
2014-07-25	100	1.375
2014-07-25	100	1.375
2014-07-25	100	1.375
2014-07-25	100	1.375
2014-07-25	100	1.375
2014-07-25	100	1.375
2014-07-25	100	1.375
2014-07-25	100	1.375
2014-07-25	100	1.375
2014-07-25	100	1.375
2014-07-25	100	1.625
2014-07-25	100	1.625
2014-07-25	100	1.625
2014-07-25	100	1.625
2014-07-25	100	1.625
2014-07-25	100	1.625
2014-07-25	100	1.625
2014-07-25	100	1.625
2014-07-25	100	1.625
2014-07-25	100	1.625
2014-07-25	100	1.625
2014-07-25	100	1.625
2014-07-25	100	1.625
2014-07-25	100	1.625
2014-07-25	100	1.625
2014-07-25	100	1.625
2014-07-25	100	1.625
2014-07-25	100	1.625
2014-07-25	100	1.625
2014-07-25	100	1.625
2014-07-25	100	1.625
2014-07-25	100	1.875
2014-07-25	100	1.875
2014-07-25	100	1.875
2014-07-25	100	1.875
2014-07-25	100	1.875
2014-07-25	100	1.875
2014-07-25	100	1.875
2014-07-25	100	1.875
2014-07-25	100	1.875
2014-07-25	100	1.875
2014-07-25	100	1.875
2014-07-25	100	1.875
2014-07-25	100	1.875
2014-07-25	100	1.875
2014-07-25	100	1.875
2014-07-25	100	1.875
2014-07-25	100	1.875
2014-07-25	100	1.875
2014-07-25	100	1.875
2014-07-25	100	1.875
2014-07-25	100	1.875
2014-07-25	100	2.125
2014-07-25	100	2.125
2014-07-25	100	2.125
2014-07-25	100	2.125
2014-07-25	100	2.125
2014-07-25	100	2.125
2014-07-25	100	2.125
2014-07-25	100	2.125
2014-07-25	100	2.125
2014-07-25	100	2.125
2014-07-25	100	2.125
2014-07-25	100	2.125
2014-07-25	100	2.125
2014-07-25	100	2.125
2014-07-25	100	2.125
2014-07-25	100	2.125
2014-07-25	100	2.125
2014-07-25	100	2.125
2014-07-25	100	2.125
2014-07-25	100	2.375
2014-07-25	100	2.375
2014-07-25	100	2.375
2014-07-25	100	2.375
2014-07-25	100	2.375
2014-07-25	100	2.375
2014-07-25	100	2.375
2014-07-25	100	2.625
2014-07-25	100	2.625
2014-07-25	100	2.625
2014-07-25	100	2.625
2014-07-25	100	2.625
2014-07-25	100	2.625
2014-07-25	100	2.625
2014-07-25	100	2.625
2014-07-25	100	2.625
2014-07-25	100	2.625
2014-07-25	100	2.875
2014-07-25	100	2.875
2014-07-25	100	2.875
2014-07-25	100	2.875
2014-07-25	100	2.875
2014-07-25	100	2.875
2014-07-25	100	3.125
2014-07-25	100	3.125
2014-07-25	100	3.125
2014-07-25	100	3.125
2014-07-25	100	3.125
2014-07-25	100	3.125
2014-07-25	100	3.125
2014-07-25	100	3.125
2014-07-25	100	3.375
2014-07-25	100	3.375
2014-07-25	100	3.375
2014-07-25	100	3.375
2014-07-25	100	3.375
2014-07-25	100	3.375
2014-07-25	100	3.375
2014-07-25	100	3.625
2014-07-25	100	3.625
2014-07-25	100	3.625
2014-07-25	100	3.625
2014-07-25	100	3.875
2014-07-25	100	3.875
2014-07-25	100	3.875
2014-07-25	100	4.75
2014-07-25	100	4.5
2014-07-25	100	5.25
2014-07-25	100	6.5
2014-07-25	100	6.75
2014-07-25	100	7.25
2014-07-25	100	6.75
2014-07-25	100	6.75
2014-07-25	100	4.75
2014-07-25	100	4
2014-07-25	100	7.75
2014-07-25	100	8
2014-07-25	100	5.5
2014-07-25	100	4.5
2014-07-25	100	5.75
2014-07-25	100	7.25
2014-07-25	100	5.25
2014-07-25	100	10.25
2014-07-25	100	7.75
2014-07-25	100	6.5
2014-07-25	100	4.75
2014-07-25	100	4.5
2014-07-25	100	4.75
2014-07-25	100	4
2014-07-25	100	5.5
2014-07-25	100	6.5
2014-07-25	100	6.75
2014-07-25	100	5.75
2014-07-25	100	7
2014-07-25	100	5.5
2014-07-25	100	6
2014-07-25	100	5.5
2014-07-25	100	4
2014-07-25	100	5.5
2014-07-25	100	5.25
2014-07-25	100	4.25
2014-07-25	100	6.75
2014-07-25	100	1.29412
2014-07-25	100	1.29412
2014-07-25	100	1.29412
2014-07-25	100	1.29412
2014-07-25	100	1.29412
2014-07-25	100	1.29412
2014-07-25	100	1.29412
2014-07-25	100	1.29412
2014-07-25	100	1.29412
2014-07-25	100	1.29412
2014-07-25	100	1.29412
2014-07-25	100	1.29412
2014-07-25	100	1.29412
2014-07-25	100	1.29412
2014-07-25	100	1.29412
2014-07-25	100	1.29412
2014-07-25	100	1.29412
2014-07-25	100	1.29412
2014-07-25	100	1.29412
2014-07-25	100	1.29412
2014-07-25	100	1.29412
2014-07-25	100	1.29412
2014-07-25	100	1.29412
2014-07-25	100	1.29412
2014-07-25	100	1.29412
2014-07-25	100	1.52941
2014-07-25	100	1.52941
2014-07-25	100	1.52941
2014-07-25	100	1.52941
2014-07-25	100	1.52941
2014-07-25	100	1.52941
2014-07-25	100	1.52941
2014-07-25	100	1.52941
2014-07-25	100	1.52941
2014-07-25	100	1.52941
2014-07-25	100	1.52941
2014-07-25	100	1.52941
2014-07-25	100	1.52941
2014-07-25	100	1.52941
2014-07-25	100	1.52941
2014-07-25	100	1.52941
2014-07-25	100	1.52941
2014-07-25	100	1.52941
2014-07-25	100	1.52941
2014-07-25	100	1.76471
2014-07-25	100	1.76471
2014-07-25	100	1.76471
2014-07-25	100	1.76471
2014-07-25	100	1.76471
2014-07-25	100	1.76471
2014-07-25	100	1.76471
2014-07-25	100	1.76471
2014-07-25	100	1.76471
2014-07-25	100	1.76471
2014-07-25	100	1.76471
2014-07-25	100	1.76471
2014-07-25	100	1.76471
2014-07-25	100	1.76471
2014-07-25	100	1.76471
2014-07-25	100	1.76471
2014-07-25	100	1.76471
2014-07-25	100	1.76471
2014-07-25	100	1.76471
2014-07-25	100	2
2014-07-25	100	2
2014-07-25	100	2
2014-07-25	100	2
2014-07-25	100	2
2014-07-25	100	2
2014-07-25	100	2
2014-07-25	100	2
2014-07-25	100	2
2014-07-25	100	2.23529
2014-07-25	100	2.23529
2014-07-25	100	2.23529
2014-07-25	100	2.23529
2014-07-25	100	2.23529
2014-07-25	100	2.23529
2014-07-25	100	2.23529
2014-07-25	100	2.23529
2014-07-25	100	2.47059
2014-07-25	100	2.47059
2014-07-25	100	2.47059
2014-07-25	100	2.47059
2014-07-25	100	2.47059
2014-07-25	100	2.47059
2014-07-25	100	2.47059
2014-07-25	100	2.47059
2014-07-25	100	2.47059
2014-07-25	100	2.70588
2014-07-25	100	2.70588
2014-07-25	100	2.70588
2014-07-25	100	2.70588
2014-07-25	100	2.70588
2014-07-25	100	2.70588
2014-07-25	100	2.70588
2014-07-25	100	2.70588
2014-07-25	100	2.70588
2014-07-25	100	2.70588
2014-07-25	100	2.70588
2014-07-25	100	2.70588
2014-07-25	100	2.94118
2014-07-25	100	2.94118
2014-07-25	100	2.94118
2014-07-25	100	2.94118
2014-07-25	100	2.94118
2014-07-25	100	2.94118
2014-07-25	100	2.94118
2014-07-25	100	2.94118
2014-07-25	100	3.17647
2014-07-25	100	3.17647
2014-07-25	100	3.17647
2014-07-25	100	3.17647
2014-07-25	100	3.17647
2014-07-25	100	3.41176
2014-07-25	100	3.41176
2014-07-25	100	3.41176
2014-07-25	100	3.41176
2014-07-25	100	3.64706
2014-07-25	100	3.64706
2014-07-25	100	3.88235
2014-07-25	100	6.11765
2014-07-25	100	4.70588
2014-07-25	100	4.23529
2014-07-25	100	4.94118
2014-07-25	100	5.64706
2014-07-25	100	6.35294
2014-07-25	100	4.70588
2014-07-25	100	5.64706
2014-07-25	100	5.64706
2014-07-25	100	5.64706
2014-07-25	100	7.52941
2014-07-25	100	5.88235
2014-07-25	100	7.29412
2014-07-25	100	5.41176
2014-07-25	100	5.88235
2014-07-25	100	5.17647
2014-07-25	100	7.05882
2014-07-25	100	4.47059
2014-07-25	100	4
2014-07-25	100	4.47059
2014-07-25	100	4.94118
2014-07-25	100	5.41176
2014-07-25	100	4.94118
2014-07-25	100	4.94118
2014-07-25	100	5.88235
2014-07-25	100	6.11765
2014-07-25	100	4.23529
2014-07-25	100	6.11765
2014-07-25	100	5.41176
2014-07-25	100	4.70588
2014-07-25	100	5.17647
2014-07-25	100	4
2014-07-25	100	5.64706
2014-07-25	100	5.88235
2014-07-25	100	6.11765
2014-07-25	100	6.11765
2014-07-25	100	5.64706
2014-07-25	100	6.11765
2014-07-25	100	5.88235
2014-07-25	100	5.17647
2014-07-25	100	5.64706
2014-07-25	200	1.375
2014-07-25	200	1.375
2014-07-25	200	1.375
2014-07-25	200	1.375
2014-07-25	200	1.375
2014-07-25	200	1.375
2014-07-25	200	1.375
2014-07-25	200	1.375
2014-07-25	200	1.375
2014-07-25	200	1.625
2014-07-25	200	1.625
2014-07-25	200	1.625
2014-07-25	200	1.625
2014-07-25	200	1.625
2014-07-25	200	1.875
2014-07-25	200	1.875
2014-07-25	200	1.875
2014-07-25	200	1.875
2014-07-25	200	1.875
2014-07-25	200	1.875
2014-07-25	200	1.875
2014-07-25	200	2.125
2014-07-25	200	2.125
2014-07-25	200	2.125
2014-07-25	200	2.125
2014-07-25	200	2.125
2014-07-25	200	2.125
2014-07-25	200	2.375
2014-07-25	200	2.375
2014-07-25	200	2.375
2014-07-25	200	2.375
2014-07-25	200	2.375
2014-07-25	200	2.375
2014-07-25	200	2.375
2014-07-25	200	2.625
2014-07-25	200	2.625
2014-07-25	200	2.625
2014-07-25	200	2.625
2014-07-25	200	2.625
2014-07-25	200	2.625
2014-07-25	200	3.075
2014-07-25	200	3.075
2014-07-25	200	3.075
2014-07-25	200	3.375
2014-07-25	200	3.375
2014-07-25	200	3.375
2014-07-25	200	3.375
2014-07-25	200	3.625
2014-07-25	200	3.625
2014-07-25	200	3.625
2014-07-25	200	3.625
2014-07-25	200	3.625
2014-07-25	200	3.625
2014-07-25	200	3.625
2014-07-25	200	3.875
2014-07-25	200	3.875
2014-07-25	200	3.875
2014-07-25	200	4.25
2014-07-25	200	6.5
2014-07-25	200	6.5
2014-07-25	200	6.25
2014-07-25	200	4.75
2014-07-25	200	5.75
2014-07-25	200	4.25
2014-07-25	200	4.75
2014-07-25	200	6.75
2014-07-25	200	7
2014-07-25	200	5.75
2014-07-25	200	9.5
2014-07-25	200	5.25
2014-07-25	200	5
2014-07-25	200	8.25
2014-07-25	200	6.25
2014-07-25	200	6.25
2014-07-25	200	4.25
2014-07-25	200	5.5
2014-07-25	200	4
2014-07-25	200	6.25
2014-07-25	200	6
2014-07-25	200	4.75
2014-07-25	200	6
2014-07-25	200	1.29412
2014-07-25	200	1.29412
2014-07-25	200	1.29412
2014-07-25	200	1.29412
2014-07-25	200	1.29412
2014-07-25	200	1.29412
2014-07-25	200	1.29412
2014-07-25	200	1.29412
2014-07-25	200	1.29412
2014-07-25	200	1.29412
2014-07-25	200	1.29412
2014-07-25	200	1.52941
2014-07-25	200	1.52941
2014-07-25	200	1.52941
2014-07-25	200	1.52941
2014-07-25	200	1.52941
2014-07-25	200	1.52941
2014-07-25	200	1.52941
2014-07-25	200	1.76471
2014-07-25	200	1.76471
2014-07-25	200	1.76471
2014-07-25	200	1.76471
2014-07-25	200	1.76471
2014-07-25	200	1.76471
2014-07-25	200	1.76471
2014-07-25	200	1.76471
2014-07-25	200	1.76471
2014-07-25	200	2
2014-07-25	200	2
2014-07-25	200	2
2014-07-25	200	2
2014-07-25	200	2
2014-07-25	200	2.23529
2014-07-25	200	2.23529
2014-07-25	200	2.23529
2014-07-25	200	2.47059
2014-07-25	200	2.47059
2014-07-25	200	2.47059
2014-07-25	200	2.47059
2014-07-25	200	2.47059
2014-07-25	200	2.47059
2014-07-25	200	2.70588
2014-07-25	200	2.70588
2014-07-25	200	2.70588
2014-07-25	200	2.70588
2014-07-25	200	2.70588
2014-07-25	200	2.94118
2014-07-25	200	2.94118
2014-07-25	200	2.94118
2014-07-25	200	3.17647
2014-07-25	200	3.17647
2014-07-25	200	3.17647
2014-07-25	200	3.17647
2014-07-25	200	3.17647
2014-07-25	200	3.17647
2014-07-25	200	3.17647
2014-07-25	200	3.41176
2014-07-25	200	3.41176
2014-07-25	200	3.41176
2014-07-25	200	3.64706
2014-07-25	200	5.88235
2014-07-25	200	5.17647
2014-07-25	200	5.64706
2014-07-25	200	5.64706
2014-07-25	200	4
2014-07-25	200	4.23529
2014-07-25	200	8.47059
2014-07-25	200	6.58824
2014-07-25	200	8
2014-07-25	200	5.41176
2014-07-25	200	6.35294
2014-07-25	200	5.64706
2014-07-25	200	6.11765
2014-07-25	200	4.70588
2014-07-25	200	5.41176
2014-07-25	200	4.47059
2014-07-25	200	5.64706
2014-07-25	200	5.17647
2014-07-25	200	5.64706
2014-07-25	200	5.41176
2014-07-25	200	4
2014-07-25	200	1.29412
2014-07-25	200	1.29412
2014-07-25	200	1.29412
2014-07-25	200	1.29412
2014-07-25	200	1.29412
2014-07-25	200	1.29412
2014-07-25	200	1.29412
2014-07-25	200	1.29412
2014-07-25	200	1.29412
2014-07-25	200	1.29412
2014-07-25	200	1.29412
2014-07-25	200	1.29412
2014-07-25	200	1.29412
2014-07-25	200	1.29412
2014-07-25	200	1.29412
2014-07-25	200	1.29412
2014-07-25	200	1.29412
2014-07-25	200	1.29412
2014-07-25	200	1.29412
2014-07-25	200	1.29412
2014-07-25	200	1.29412
2014-07-25	200	1.29412
2014-07-25	200	1.29412
2014-07-25	200	1.29412
2014-07-25	200	1.29412
2014-07-25	200	1.29412
2014-07-25	200	1.29412
2014-07-25	200	1.29412
2014-07-25	200	1.52941
2014-07-25	200	1.52941
2014-07-25	200	1.52941
2014-07-25	200	1.52941
2014-07-25	200	1.52941
2014-07-25	200	1.52941
2014-07-25	200	1.52941
2014-07-25	200	1.52941
2014-07-25	200	1.52941
2014-07-25	200	1.52941
2014-07-25	200	1.52941
2014-07-25	200	1.52941
2014-07-25	200	1.52941
2014-07-25	200	1.52941
2014-07-25	200	1.52941
2014-07-25	200	1.52941
2014-07-25	200	1.52941
2014-07-25	200	1.52941
2014-07-25	200	1.52941
2014-07-25	200	1.52941
2014-07-25	200	1.52941
2014-07-25	200	1.52941
2014-07-25	200	1.52941
2014-07-25	200	1.52941
2014-07-25	200	1.76471
2014-07-25	200	1.76471
2014-07-25	200	1.76471
2014-07-25	200	1.76471
2014-07-25	200	1.76471
2014-07-25	200	1.76471
2014-07-25	200	1.76471
2014-07-25	200	1.76471
2014-07-25	200	1.76471
2014-07-25	200	1.76471
2014-07-25	200	1.76471
2014-07-25	200	1.76471
2014-07-25	200	1.76471
2014-07-25	200	1.76471
2014-07-25	200	1.76471
2014-07-25	200	1.76471
2014-07-25	200	1.76471
2014-07-25	200	2
2014-07-25	200	2
2014-07-25	200	2
2014-07-25	200	2
2014-07-25	200	2
2014-07-25	200	2
2014-07-25	200	2
2014-07-25	200	2.23529
2014-07-25	200	2.23529
2014-07-25	200	2.23529
2014-07-25	200	2.23529
2014-07-25	200	2.23529
2014-07-25	200	2.23529
2014-07-25	200	2.23529
2014-07-25	200	2.23529
2014-07-25	200	2.23529
2014-07-25	200	2.23529
2014-07-25	200	2.23529
2014-07-25	200	2.23529
2014-07-25	200	2.23529
2014-07-25	200	2.47059
2014-07-25	200	2.47059
2014-07-25	200	2.47059
2014-07-25	200	2.70588
2014-07-25	200	2.70588
2014-07-25	200	2.70588
2014-07-25	200	2.70588
2014-07-25	200	2.70588
2014-07-25	200	2.70588
2014-07-25	200	2.70588
2014-07-25	200	2.70588
2014-07-25	200	2.70588
2014-07-25	200	2.70588
2014-07-25	200	2.94118
2014-07-25	200	2.94118
2014-07-25	200	2.94118
2014-07-25	200	2.94118
2014-07-25	200	2.94118
2014-07-25	200	2.94118
2014-07-25	200	2.94118
2014-07-25	200	2.94118
2014-07-25	200	2.94118
2014-07-25	200	2.94118
2014-07-25	200	2.94118
2014-07-25	200	3.17647
2014-07-25	200	3.17647
2014-07-25	200	3.41176
2014-07-25	200	3.41176
2014-07-25	200	3.64706
2014-07-25	200	3.64706
2014-07-25	200	3.64706
2014-07-25	200	3.88235
2014-07-25	200	3.88235
2014-07-25	200	3.88235
2014-07-25	200	3.88235
2014-07-25	200	5.88235
2014-07-25	200	5.64706
2014-07-25	200	6.11765
2014-07-25	200	4.47059
2014-07-25	200	5.17647
2014-07-25	200	4.70588
2014-07-25	200	4.94118
2014-07-25	200	5.64706
2014-07-25	200	5.41176
2014-07-25	200	4
2014-07-25	200	4.47059
2014-07-25	200	5.41176
2014-07-25	200	5.41176
2014-07-25	200	4.94118
2014-07-25	200	5.64706
2014-07-25	200	5.64706
2014-07-25	200	5.88235
2014-07-25	200	4.94118
2014-07-25	300	1.375
2014-07-25	300	1.375
2014-07-25	300	1.375
2014-07-25	300	1.375
2014-07-25	300	1.375
2014-07-25	300	1.375
2014-07-25	300	1.375
2014-07-25	300	1.375
2014-07-25	300	1.375
2014-07-25	300	1.375
2014-07-25	300	1.375
2014-07-25	300	1.375
2014-07-25	300	1.375
2014-07-25	300	1.375
2014-07-25	300	1.375
2014-07-25	300	1.375
2014-07-25	300	1.375
2014-07-25	300	1.375
2014-07-25	300	1.625
2014-07-25	300	1.625
2014-07-25	300	1.625
2014-07-25	300	1.625
2014-07-25	300	1.625
2014-07-25	300	1.625
2014-07-25	300	1.625
2014-07-25	300	1.625
2014-07-25	300	1.625
2014-07-25	300	1.625
2014-07-25	300	1.625
2014-07-25	300	1.625
2014-07-25	300	1.875
2014-07-25	300	1.875
2014-07-25	300	1.875
2014-07-25	300	1.875
2014-07-25	300	1.875
2014-07-25	300	1.875
2014-07-25	300	1.875
2014-07-25	300	1.875
2014-07-25	300	1.875
2014-07-25	300	1.875
2014-07-25	300	1.875
2014-07-25	300	2.125
2014-07-25	300	2.125
2014-07-25	300	2.125
2014-07-25	300	2.125
2014-07-25	300	2.125
2014-07-25	300	2.125
2014-07-25	300	2.125
2014-07-25	300	2.125
2014-07-25	300	2.375
2014-07-25	300	2.375
2014-07-25	300	2.375
2014-07-25	300	2.375
2014-07-25	300	2.375
2014-07-25	300	2.375
2014-07-25	300	2.375
2014-07-25	300	2.375
2014-07-25	300	2.625
2014-07-25	300	2.625
2014-07-25	300	2.625
2014-07-25	300	2.625
2014-07-25	300	2.625
2014-07-25	300	2.625
2014-07-25	300	2.625
2014-07-25	300	2.625
2014-07-25	300	2.625
2014-07-25	300	2.875
2014-07-25	300	2.875
2014-07-25	300	2.875
2014-07-25	300	2.875
2014-07-25	300	2.875
2014-07-25	300	2.875
2014-07-25	300	2.875
2014-07-25	300	2.875
2014-07-25	300	3.125
2014-07-25	300	3.125
2014-07-25	300	3.125
2014-07-25	300	3.125
2014-07-25	300	3.125
2014-07-25	300	3.125
2014-07-25	300	3.375
2014-07-25	300	3.375
2014-07-25	300	3.375
2014-07-25	300	3.375
2014-07-25	300	3.375
2014-07-25	300	3.375
2014-07-25	300	3.375
2014-07-25	300	3.625
2014-07-25	300	3.625
2014-07-25	300	3.625
2014-07-25	300	3.625
2014-07-25	300	3.625
2014-07-25	300	3.625
2014-07-25	300	3.875
2014-07-25	300	3.875
2014-07-25	300	4.25
2014-07-25	300	4
2014-07-25	300	8.5
2014-07-25	300	6
2014-07-25	300	6.25
2014-07-25	300	8
2014-07-25	300	7.75
2014-07-25	300	6.5
2014-07-25	300	6
2014-07-25	300	4.75
2014-07-25	300	6.25
2014-07-25	300	7.75
2014-07-25	300	8.5
2014-07-25	300	7.25
2014-07-25	300	6.25
2014-07-25	300	4.75
2014-07-25	300	4.5
2014-07-25	300	9.25
2014-07-25	300	6
2014-07-25	300	4.5
2014-07-25	300	4.5
2014-07-25	300	4.25
2014-07-25	300	4.25
2014-07-25	300	6.75
2014-07-25	300	5.75
2014-07-25	300	6.25
2014-07-25	300	4.75
2014-07-25	300	5.75
2014-07-25	300	5.25
2014-07-25	300	4
2014-07-25	300	4.25
2014-07-25	300	5
2014-07-25	300	4.5
2014-07-25	300	9.5
2014-07-25	300	4.5
2014-07-25	300	7
2014-07-25	300	4.75
2014-07-25	300	4.5
2014-07-25	300	7.25
2014-07-25	300	6
2014-08-19	100	1.29412
2014-08-19	100	1.29412
2014-08-19	100	1.29412
2014-08-19	100	1.29412
2014-08-19	100	1.29412
2014-08-19	100	1.29412
2014-08-19	100	1.29412
2014-08-19	100	1.29412
2014-08-19	100	1.29412
2014-08-19	100	1.29412
2014-08-19	100	1.29412
2014-08-19	100	1.29412
2014-08-19	100	1.29412
2014-08-19	100	1.29412
2014-08-19	100	1.29412
2014-08-19	100	1.29412
2014-08-19	100	1.29412
2014-08-19	100	1.29412
2014-08-19	100	1.29412
2014-08-19	100	1.29412
2014-08-19	100	1.29412
2014-08-19	100	1.29412
2014-08-19	100	1.52941
2014-08-19	100	1.52941
2014-08-19	100	1.52941
2014-08-19	100	1.52941
2014-08-19	100	1.52941
2014-08-19	100	1.52941
2014-08-19	100	1.52941
2014-08-19	100	1.52941
2014-08-19	100	1.52941
2014-08-19	100	1.52941
2014-08-19	100	1.52941
2014-08-19	100	1.52941
2014-08-19	100	1.52941
2014-08-19	100	1.52941
2014-08-19	100	1.52941
2014-08-19	100	1.52941
2014-08-19	100	1.52941
2014-08-19	100	1.52941
2014-08-19	100	1.52941
2014-08-19	100	1.52941
2014-08-19	100	1.52941
2014-08-19	100	1.76471
2014-08-19	100	1.76471
2014-08-19	100	1.76471
2014-08-19	100	1.76471
2014-08-19	100	1.76471
2014-08-19	100	1.76471
2014-08-19	100	1.76471
2014-08-19	100	1.76471
2014-08-19	100	1.76471
2014-08-19	100	1.76471
2014-08-19	100	1.76471
2014-08-19	100	1.76471
2014-08-19	100	1.76471
2014-08-19	100	1.76471
2014-08-19	100	1.76471
2014-08-19	100	1.76471
2014-08-19	100	1.76471
2014-08-19	100	1.76471
2014-08-19	100	1.76471
2014-08-19	100	1.76471
2014-08-19	100	1.76471
2014-08-19	100	2
2014-08-19	100	2
2014-08-19	100	2
2014-08-19	100	2
2014-08-19	100	2
2014-08-19	100	2
2014-08-19	100	2
2014-08-19	100	2
2014-08-19	100	2
2014-08-19	100	2
2014-08-19	100	2
2014-08-19	100	2
2014-08-19	100	2
2014-08-19	100	2
2014-08-19	100	2
2014-08-19	100	2
2014-08-19	100	2.23529
2014-08-19	100	2.23529
2014-08-19	100	2.23529
2014-08-19	100	2.23529
2014-08-19	100	2.23529
2014-08-19	100	2.23529
2014-08-19	100	2.23529
2014-08-19	100	2.23529
2014-08-19	100	2.23529
2014-08-19	100	2.23529
2014-08-19	100	2.23529
2014-08-19	100	2.23529
2014-08-19	100	2.23529
2014-08-19	100	2.23529
2014-08-19	100	2.23529
2014-08-19	100	2.47059
2014-08-19	100	2.47059
2014-08-19	100	2.47059
2014-08-19	100	2.47059
2014-08-19	100	2.47059
2014-08-19	100	2.47059
2014-08-19	100	2.47059
2014-08-19	100	2.47059
2014-08-19	100	2.47059
2014-08-19	100	2.47059
2014-08-19	100	2.47059
2014-08-19	100	2.47059
2014-08-19	100	2.47059
2014-08-19	100	2.47059
2014-08-19	100	2.47059
2014-08-19	100	2.47059
2014-08-19	100	2.70588
2014-08-19	100	2.70588
2014-08-19	100	2.70588
2014-08-19	100	2.70588
2014-08-19	100	2.70588
2014-08-19	100	2.70588
2014-08-19	100	2.94118
2014-08-19	100	2.94118
2014-08-19	100	2.94118
2014-08-19	100	2.94118
2014-08-19	100	2.94118
2014-08-19	100	2.94118
2014-08-19	100	3.17647
2014-08-19	100	3.17647
2014-08-19	100	3.17647
2014-08-19	100	3.17647
2014-08-19	100	3.17647
2014-08-19	100	3.17647
2014-08-19	100	3.41176
2014-08-19	100	3.41176
2014-08-19	100	3.41176
2014-08-19	100	3.41176
2014-08-19	100	3.64706
2014-08-19	100	3.64706
2014-08-19	100	3.64706
2014-08-19	100	3.64706
2014-08-19	100	3.88235
2014-08-19	100	3.88235
2014-08-19	100	3.88235
2014-08-19	100	3.88235
2014-08-19	100	4.70588
2014-08-19	100	5.64706
2014-08-19	100	4.70588
2014-08-19	100	6.82353
2014-08-19	100	5.17647
2014-08-19	100	4
2014-08-19	100	4.70588
2014-08-19	100	4.94118
2014-08-19	100	4.94118
2014-08-19	100	4.47059
2014-08-19	100	7.05882
2014-08-19	100	8.94118
2014-08-19	100	9.88235
2014-08-19	100	8.94118
2014-08-19	100	4.94118
2014-08-19	100	6.11765
2014-08-19	100	4.94118
2014-08-19	100	6.11765
2014-08-19	100	4.94118
2014-08-19	100	5.41176
2014-08-19	100	4.47059
2014-08-19	100	5.17647
2014-08-19	100	4
2014-08-19	100	4.94118
2014-08-19	100	6.58824
2014-08-19	100	5.41176
2014-08-19	100	4.94118
2014-08-19	100	9.64706
2014-08-19	100	4.47059
2014-08-19	100	7.52941
2014-08-19	100	6.58824
2014-08-19	100	6.11765
2014-08-19	100	6.58824
2014-08-19	100	1.29412
2014-08-19	100	1.29412
2014-08-19	100	1.29412
2014-08-19	100	1.29412
2014-08-19	100	1.29412
2014-08-19	100	1.29412
2014-08-19	100	1.29412
2014-08-19	100	1.29412
2014-08-19	100	1.29412
2014-08-19	100	1.29412
2014-08-19	100	1.29412
2014-08-19	100	1.29412
2014-08-19	100	1.29412
2014-08-19	100	1.29412
2014-08-19	100	1.29412
2014-08-19	100	1.29412
2014-08-19	100	1.29412
2014-08-19	100	1.29412
2014-08-19	100	1.29412
2014-08-19	100	1.29412
2014-08-19	100	1.29412
2014-08-19	100	1.29412
2014-08-19	100	1.29412
2014-08-19	100	1.29412
2014-08-19	100	1.29412
2014-08-19	100	1.29412
2014-08-19	100	1.29412
2014-08-19	100	1.29412
2014-08-19	100	1.52941
2014-08-19	100	1.52941
2014-08-19	100	1.52941
2014-08-19	100	1.52941
2014-08-19	100	1.52941
2014-08-19	100	1.52941
2014-08-19	100	1.52941
2014-08-19	100	1.52941
2014-08-19	100	1.52941
2014-08-19	100	1.52941
2014-08-19	100	1.52941
2014-08-19	100	1.52941
2014-08-19	100	1.52941
2014-08-19	100	1.52941
2014-08-19	100	1.76471
2014-08-19	100	1.76471
2014-08-19	100	1.76471
2014-08-19	100	1.76471
2014-08-19	100	1.76471
2014-08-19	100	1.76471
2014-08-19	100	1.76471
2014-08-19	100	1.76471
2014-08-19	100	1.76471
2014-08-19	100	1.76471
2014-08-19	100	1.76471
2014-08-19	100	1.76471
2014-08-19	100	1.76471
2014-08-19	100	1.76471
2014-08-19	100	1.76471
2014-08-19	100	1.76471
2014-08-19	100	1.76471
2014-08-19	100	1.76471
2014-08-19	100	1.76471
2014-08-19	100	1.76471
2014-08-19	100	1.76471
2014-08-19	100	2
2014-08-19	100	2
2014-08-19	100	2
2014-08-19	100	2
2014-08-19	100	2
2014-08-19	100	2
2014-08-19	100	2
2014-08-19	100	2
2014-08-19	100	2
2014-08-19	100	2
2014-08-19	100	2.23529
2014-08-19	100	2.23529
2014-08-19	100	2.23529
2014-08-19	100	2.23529
2014-08-19	100	2.23529
2014-08-19	100	2.23529
2014-08-19	100	2.23529
2014-08-19	100	2.23529
2014-08-19	100	2.23529
2014-08-19	100	2.47059
2014-08-19	100	2.47059
2014-08-19	100	2.47059
2014-08-19	100	2.47059
2014-08-19	100	2.47059
2014-08-19	100	2.47059
2014-08-19	100	2.47059
2014-08-19	100	2.47059
2014-08-19	100	2.47059
2014-08-19	100	2.47059
2014-08-19	100	2.47059
2014-08-19	100	2.70588
2014-08-19	100	2.70588
2014-08-19	100	2.70588
2014-08-19	100	2.70588
2014-08-19	100	2.70588
2014-08-19	100	2.70588
2014-08-19	100	2.70588
2014-08-19	100	2.70588
2014-08-19	100	2.70588
2014-08-19	100	2.70588
2014-08-19	100	2.70588
2014-08-19	100	2.94118
2014-08-19	100	2.94118
2014-08-19	100	2.94118
2014-08-19	100	2.94118
2014-08-19	100	2.94118
2014-08-19	100	2.94118
2014-08-19	100	2.94118
2014-08-19	100	2.94118
2014-08-19	100	2.94118
2014-08-19	100	3.17647
2014-08-19	100	3.17647
2014-08-19	100	3.17647
2014-08-19	100	3.17647
2014-08-19	100	3.17647
2014-08-19	100	3.17647
2014-08-19	100	3.41176
2014-08-19	100	3.41176
2014-08-19	100	3.41176
2014-08-19	100	3.41176
2014-08-19	100	3.41176
2014-08-19	100	3.41176
2014-08-19	100	3.41176
2014-08-19	100	3.64706
2014-08-19	100	3.64706
2014-08-19	100	3.64706
2014-08-19	100	3.88235
2014-08-19	100	3.88235
2014-08-19	100	3.88235
2014-08-19	100	3.88235
2014-08-19	100	3.88235
2014-08-19	100	6.35294
2014-08-19	100	4.23529
2014-08-19	100	4.70588
2014-08-19	100	4.70588
2014-08-19	100	6.82353
2014-08-19	100	4
2014-08-19	100	5.64706
2014-08-19	100	5.41176
2014-08-19	100	4
2014-08-19	100	4.70588
2014-08-19	100	4.94118
2014-08-19	100	6.82353
2014-08-19	100	4.70588
2014-08-19	100	4.70588
2014-08-19	100	6.35294
2014-08-19	100	7.05882
2014-08-19	100	8.23529
2014-08-19	100	5.88235
2014-08-19	100	8.94118
2014-08-19	100	4.47059
2014-08-19	100	4.70588
2014-08-19	100	5.17647
2014-08-19	100	4
2014-08-19	100	4.70588
2014-08-19	100	5.17647
2014-08-19	100	5.88235
2014-08-19	100	6.11765
2014-08-19	100	4.94118
2014-08-19	100	7.52941
2014-08-19	100	7.29412
2014-08-19	100	4.94118
2014-08-19	100	6.35294
2014-08-19	100	6.58824
2014-08-19	100	6.11765
2014-08-19	100	6.11765
2014-08-19	100	7.05882
2014-08-19	100	5.64706
2014-08-19	100	5.41176
2014-08-19	200	1.375
2014-08-19	200	1.375
2014-08-19	200	1.375
2014-08-19	200	1.375
2014-08-19	200	1.375
2014-08-19	200	1.375
2014-08-19	200	1.375
2014-08-19	200	1.375
2014-08-19	200	1.375
2014-08-19	200	1.375
2014-08-19	200	1.625
2014-08-19	200	1.625
2014-08-19	200	1.625
2014-08-19	200	1.625
2014-08-19	200	1.625
2014-08-19	200	1.625
2014-08-19	200	1.625
2014-08-19	200	1.625
2014-08-19	200	1.625
2014-08-19	200	1.625
2014-08-19	200	1.625
2014-08-19	200	1.625
2014-08-19	200	1.625
2014-08-19	200	1.625
2014-08-19	200	1.875
2014-08-19	200	1.875
2014-08-19	200	1.875
2014-08-19	200	1.875
2014-08-19	200	1.875
2014-08-19	200	1.875
2014-08-19	200	1.875
2014-08-19	200	1.875
2014-08-19	200	1.875
2014-08-19	200	1.875
2014-08-19	200	1.875
2014-08-19	200	1.875
2014-08-19	200	1.875
2014-08-19	200	1.875
2014-08-19	200	1.875
2014-08-19	200	1.875
2014-08-19	200	1.875
2014-08-19	200	1.875
2014-08-19	200	2.125
2014-08-19	200	2.125
2014-08-19	200	2.125
2014-08-19	200	2.125
2014-08-19	200	2.125
2014-08-19	200	2.125
2014-08-19	200	2.125
2014-08-19	200	2.125
2014-08-19	200	2.125
2014-08-19	200	2.125
2014-08-19	200	2.125
2014-08-19	200	2.125
2014-08-19	200	2.125
2014-08-19	200	2.125
2014-08-19	200	2.125
2014-08-19	200	2.125
2014-08-19	200	2.125
2014-08-19	200	2.375
2014-08-19	200	2.375
2014-08-19	200	2.375
2014-08-19	200	2.375
2014-08-19	200	2.375
2014-08-19	200	2.375
2014-08-19	200	2.375
2014-08-19	200	2.375
2014-08-19	200	2.375
2014-08-19	200	2.375
2014-08-19	200	2.375
2014-08-19	200	2.375
2014-08-19	200	2.625
2014-08-19	200	2.625
2014-08-19	200	2.625
2014-08-19	200	2.625
2014-08-19	200	2.625
2014-08-19	200	2.625
2014-08-19	200	2.625
2014-08-19	200	2.625
2014-08-19	200	2.875
2014-08-19	200	2.875
2014-08-19	200	2.875
2014-08-19	200	2.875
2014-08-19	200	2.875
2014-08-19	200	2.875
2014-08-19	200	2.875
2014-08-19	200	2.875
2014-08-19	200	3.125
2014-08-19	200	3.125
2014-08-19	200	3.125
2014-08-19	200	3.125
2014-08-19	200	3.125
2014-08-19	200	3.125
2014-08-19	200	3.125
2014-08-19	200	3.125
2014-08-19	200	3.125
2014-08-19	200	3.125
2014-08-19	200	3.125
2014-08-19	200	3.125
2014-08-19	200	3.125
2014-08-19	200	3.125
2014-08-19	200	3.375
2014-08-19	200	3.375
2014-08-19	200	3.375
2014-08-19	200	3.375
2014-08-19	200	3.375
2014-08-19	200	3.375
2014-08-19	200	3.375
2014-08-19	200	3.375
2014-08-19	200	3.375
2014-08-19	200	3.625
2014-08-19	200	3.625
2014-08-19	200	3.625
2014-08-19	200	3.625
2014-08-19	200	3.625
2014-08-19	200	3.625
2014-08-19	200	3.625
2014-08-19	200	3.625
2014-08-19	200	3.625
2014-08-19	200	3.625
2014-08-19	200	3.625
2014-08-19	200	3.625
2014-08-19	200	3.875
2014-08-19	200	3.875
2014-08-19	200	3.875
2014-08-19	200	3.875
2014-08-19	200	3.875
2014-08-19	200	3.875
2014-08-19	200	3.875
2014-08-19	200	6.5
2014-08-19	200	4.5
2014-08-19	200	6.75
2014-08-19	200	7.75
2014-08-19	200	5.25
2014-08-19	200	7
2014-08-19	200	8
2014-08-19	200	8
2014-08-19	200	5.25
2014-08-19	200	8.5
2014-08-19	200	7.75
2014-08-19	200	5.75
2014-08-19	200	6.25
2014-08-19	200	4.25
2014-08-19	200	4.75
2014-08-19	200	7.5
2014-08-19	200	7.75
2014-08-19	200	5.75
2014-08-19	200	5.5
2014-08-19	200	4
2014-08-19	200	7.5
2014-08-19	200	5.75
2014-08-19	200	6.5
2014-08-19	200	7.25
2014-08-19	200	5.75
2014-08-19	200	7.5
2014-08-19	200	5.75
2014-08-19	200	5
2014-08-19	200	6
2014-08-19	200	4.75
2014-08-19	200	5.75
2014-08-19	200	7.5
2014-08-19	200	4.75
2014-08-19	200	7.75
2014-08-19	200	4.5
2014-08-19	200	7
2014-08-19	200	8.5
2014-08-19	200	5.25
2014-08-19	200	5.5
2014-08-19	200	4.25
2014-08-19	200	7.25
2014-08-19	200	6
2014-08-19	200	6.75
2014-08-19	200	7
2014-08-19	200	9
2014-08-19	200	4.5
2014-08-19	200	5
2014-08-19	200	4
2014-08-19	200	4.25
2014-08-19	200	8.75
2014-08-19	200	6.25
2014-08-19	200	6
2014-08-19	200	6
2014-08-19	200	5.5
2014-08-19	200	6
2014-08-19	200	4.75
2014-08-19	200	6
2014-08-19	200	5.25
2014-08-19	200	4
2014-08-19	200	6.5
2014-08-19	200	7
2014-08-19	200	7.25
2014-08-19	200	7.25
2014-08-19	200	6.75
2014-08-19	200	4.5
2014-08-19	200	6
2014-08-19	200	5.5
2014-08-19	200	6.25
2014-08-19	200	5.25
2014-08-19	200	4
2014-08-19	200	8
2014-08-19	200	4.75
2014-08-19	200	7
2014-08-19	200	4.25
2014-08-19	200	4.5
2014-08-19	200	1.29412
2014-08-19	200	1.29412
2014-08-19	200	1.29412
2014-08-19	200	1.29412
2014-08-19	200	1.29412
2014-08-19	200	1.29412
2014-08-19	200	1.29412
2014-08-19	200	1.29412
2014-08-19	200	1.29412
2014-08-19	200	1.29412
2014-08-19	200	1.29412
2014-08-19	200	1.29412
2014-08-19	200	1.29412
2014-08-19	200	1.29412
2014-08-19	200	1.29412
2014-08-19	200	1.52941
2014-08-19	200	1.52941
2014-08-19	200	1.52941
2014-08-19	200	1.52941
2014-08-19	200	1.52941
2014-08-19	200	1.52941
2014-08-19	200	1.52941
2014-08-19	200	1.52941
2014-08-19	200	1.52941
2014-08-19	200	1.52941
2014-08-19	200	1.52941
2014-08-19	200	1.76471
2014-08-19	200	1.76471
2014-08-19	200	1.76471
2014-08-19	200	1.76471
2014-08-19	200	1.76471
2014-08-19	200	1.76471
2014-08-19	200	1.76471
2014-08-19	200	1.76471
2014-08-19	200	1.76471
2014-08-19	200	1.76471
2014-08-19	200	1.76471
2014-08-19	200	1.76471
2014-08-19	200	1.76471
2014-08-19	200	1.76471
2014-08-19	200	1.76471
2014-08-19	200	1.76471
2014-08-19	200	1.76471
2014-08-19	200	1.76471
2014-08-19	200	1.76471
2014-08-19	200	2
2014-08-19	200	2
2014-08-19	200	2.23529
2014-08-19	200	2.23529
2014-08-19	200	2.23529
2014-08-19	200	2.23529
2014-08-19	200	2.23529
2014-08-19	200	2.23529
2014-08-19	200	2.47059
2014-08-19	200	2.47059
2014-08-19	200	2.47059
2014-08-19	200	2.47059
2014-08-19	200	2.47059
2014-08-19	200	2.47059
2014-08-19	200	2.47059
2014-08-19	200	2.47059
2014-08-19	200	2.47059
2014-08-19	200	2.47059
2014-08-19	200	2.47059
2014-08-19	200	2.47059
2014-08-19	200	2.47059
2014-08-19	200	2.47059
2014-08-19	200	2.47059
2014-08-19	200	2.70588
2014-08-19	200	2.70588
2014-08-19	200	2.70588
2014-08-19	200	2.70588
2014-08-19	200	2.70588
2014-08-19	200	2.70588
2014-08-19	200	2.70588
2014-08-19	200	2.70588
2014-08-19	200	2.70588
2014-08-19	200	2.70588
2014-08-19	200	2.70588
2014-08-19	200	2.94118
2014-08-19	200	2.94118
2014-08-19	200	2.94118
2014-08-19	200	2.94118
2014-08-19	200	2.94118
2014-08-19	200	2.94118
2014-08-19	200	2.94118
2014-08-19	200	2.94118
2014-08-19	200	2.94118
2014-08-19	200	2.94118
2014-08-19	200	2.94118
2014-08-19	200	2.94118
2014-08-19	200	2.94118
2014-08-19	200	3.17647
2014-08-19	200	3.17647
2014-08-19	200	3.17647
2014-08-19	200	3.17647
2014-08-19	200	3.17647
2014-08-19	200	3.17647
2014-08-19	200	3.17647
2014-08-19	200	3.17647
2014-08-19	200	3.17647
2014-08-19	200	3.17647
2014-08-19	200	3.17647
2014-08-19	200	3.17647
2014-08-19	200	3.17647
2014-08-19	200	3.17647
2014-08-19	200	3.41176
2014-08-19	200	3.41176
2014-08-19	200	3.41176
2014-08-19	200	3.41176
2014-08-19	200	3.41176
2014-08-19	200	3.64706
2014-08-19	200	3.64706
2014-08-19	200	3.64706
2014-08-19	200	3.64706
2014-08-19	200	3.64706
2014-08-19	200	3.64706
2014-08-19	200	3.64706
2014-08-19	200	3.64706
2014-08-19	200	3.64706
2014-08-19	200	3.64706
2014-08-19	200	3.64706
2014-08-19	200	3.88235
2014-08-19	200	3.88235
2014-08-19	200	3.88235
2014-08-19	200	3.88235
2014-08-19	200	3.88235
2014-08-19	200	3.88235
2014-08-19	200	3.88235
2014-08-19	200	3.88235
2014-08-19	200	3.88235
2014-08-19	200	4.94118
2014-08-19	200	4.94118
2014-08-19	200	4
2014-08-19	200	6.82353
2014-08-19	200	4.70588
2014-08-19	200	7.76471
2014-08-19	200	5.17647
2014-08-19	200	4.94118
2014-08-19	200	6.35294
2014-08-19	200	4
2014-08-19	200	4.94118
2014-08-19	200	4.47059
2014-08-19	200	6.82353
2014-08-19	200	4.23529
2014-08-19	200	4
2014-08-19	200	6.58824
2014-08-19	200	4.23529
2014-08-19	200	4.47059
2014-08-19	200	4.23529
2014-08-19	200	4.47059
2014-08-19	200	5.64706
2014-08-19	200	4.47059
2014-08-19	200	4.47059
2014-08-19	200	4.94118
2014-08-19	200	4
2014-08-19	200	4.70588
2014-08-19	200	7.52941
2014-08-19	200	6.82353
2014-08-19	200	5.17647
2014-08-19	200	4.23529
2014-08-19	200	4.47059
2014-08-19	200	5.64706
2014-08-19	200	5.88235
2014-08-19	200	4.47059
2014-08-19	200	5.41176
2014-08-19	200	7.29412
2014-08-19	200	7.52941
2014-08-19	200	4.23529
2014-08-19	200	4.47059
2014-08-19	200	5.88235
2014-08-19	200	5.17647
2014-08-19	200	4.47059
2014-08-19	200	4.47059
2014-08-19	200	5.88235
2014-08-19	200	4.23529
2014-08-19	200	6.11765
2014-08-19	200	5.88235
2014-08-19	200	6.11765
2014-08-19	200	6.82353
2014-08-19	200	4.23529
2014-08-19	200	5.88235
2014-08-19	200	4.70588
2014-08-19	200	4
2014-08-19	200	5.17647
2014-08-19	200	5.64706
2014-08-19	200	4.70588
2014-08-19	200	5.17647
2014-08-19	200	8
2014-08-19	200	6.82353
2014-08-19	200	7.05882
2014-08-19	200	7.52941
2014-08-19	200	6.11765
2014-08-19	200	5.41176
2014-08-19	200	7.05882
2014-08-19	300	1.375
2014-08-19	300	1.375
2014-08-19	300	1.375
2014-08-19	300	1.375
2014-08-19	300	1.375
2014-08-19	300	1.375
2014-08-19	300	1.375
2014-08-19	300	1.375
2014-08-19	300	1.375
2014-08-19	300	1.375
2014-08-19	300	1.375
2014-08-19	300	1.375
2014-08-19	300	1.375
2014-08-19	300	1.375
2014-08-19	300	1.375
2014-08-19	300	1.625
2014-08-19	300	1.625
2014-08-19	300	1.625
2014-08-19	300	1.625
2014-08-19	300	1.625
2014-08-19	300	1.625
2014-08-19	300	1.625
2014-08-19	300	1.625
2014-08-19	300	1.625
2014-08-19	300	1.625
2014-08-19	300	1.625
2014-08-19	300	1.625
2014-08-19	300	1.625
2014-08-19	300	1.625
2014-08-19	300	1.625
2014-08-19	300	1.625
2014-08-19	300	1.625
2014-08-19	300	1.875
2014-08-19	300	1.875
2014-08-19	300	1.875
2014-08-19	300	1.875
2014-08-19	300	1.875
2014-08-19	300	1.875
2014-08-19	300	1.875
2014-08-19	300	1.875
2014-08-19	300	1.875
2014-08-19	300	1.875
2014-08-19	300	1.875
2014-08-19	300	1.875
2014-08-19	300	1.875
2014-08-19	300	1.875
2014-08-19	300	1.875
2014-08-19	300	1.875
2014-08-19	300	1.875
2014-08-19	300	2.125
2014-08-19	300	2.125
2014-08-19	300	2.125
2014-08-19	300	2.125
2014-08-19	300	2.125
2014-08-19	300	2.125
2014-08-19	300	2.125
2014-08-19	300	2.125
2014-08-19	300	2.125
2014-08-19	300	2.375
2014-08-19	300	2.375
2014-08-19	300	2.375
2014-08-19	300	2.375
2014-08-19	300	2.375
2014-08-19	300	2.375
2014-08-19	300	2.375
2014-08-19	300	2.375
2014-08-19	300	2.375
2014-08-19	300	2.625
2014-08-19	300	2.625
2014-08-19	300	2.625
2014-08-19	300	2.625
2014-08-19	300	2.625
2014-08-19	300	2.625
2014-08-19	300	2.625
2014-08-19	300	2.625
2014-08-19	300	2.625
2014-08-19	300	2.625
2014-08-19	300	2.625
2014-08-19	300	2.625
2014-08-19	300	2.625
2014-08-19	300	2.625
2014-08-19	300	2.625
2014-08-19	300	2.625
2014-08-19	300	2.625
2014-08-19	300	2.625
2014-08-19	300	2.625
2014-08-19	300	2.625
2014-08-19	300	2.875
2014-08-19	300	2.875
2014-08-19	300	2.875
2014-08-19	300	2.875
2014-08-19	300	2.875
2014-08-19	300	2.875
2014-08-19	300	2.875
2014-08-19	300	2.875
2014-08-19	300	2.875
2014-08-19	300	2.875
2014-08-19	300	2.875
2014-08-19	300	2.875
2014-08-19	300	2.875
2014-08-19	300	2.875
2014-08-19	300	2.875
2014-08-19	300	2.875
2014-08-19	300	2.875
2014-08-19	300	2.875
2014-08-19	300	3.125
2014-08-19	300	3.125
2014-08-19	300	3.125
2014-08-19	300	3.125
2014-08-19	300	3.125
2014-08-19	300	3.125
2014-08-19	300	3.125
2014-08-19	300	3.125
2014-08-19	300	3.125
2014-08-19	300	3.125
2014-08-19	300	3.125
2014-08-19	300	3.125
2014-08-19	300	3.125
2014-08-19	300	3.125
2014-08-19	300	3.125
2014-08-19	300	3.125
2014-08-19	300	3.125
2014-08-19	300	3.125
2014-08-19	300	3.125
2014-08-19	300	3.125
2014-08-19	300	3.375
2014-08-19	300	3.375
2014-08-19	300	3.375
2014-08-19	300	3.375
2014-08-19	300	3.375
2014-08-19	300	3.375
2014-08-19	300	3.375
2014-08-19	300	3.375
2014-08-19	300	3.375
2014-08-19	300	3.375
2014-08-19	300	3.375
2014-08-19	300	3.625
2014-08-19	300	3.625
2014-08-19	300	3.625
2014-08-19	300	3.625
2014-08-19	300	3.625
2014-08-19	300	3.625
2014-08-19	300	3.625
2014-08-19	300	3.625
2014-08-19	300	3.625
2014-08-19	300	3.625
2014-08-19	300	3.625
2014-08-19	300	3.625
2014-08-19	300	3.875
2014-08-19	300	3.875
2014-08-19	300	3.875
2014-08-19	300	3.875
2014-08-19	300	3.875
2014-08-19	300	8.25
2014-08-19	300	4.5
2014-08-19	300	8
2014-08-19	300	4.25
2014-08-19	300	4.5
2014-08-19	300	5.25
2014-08-19	300	4.75
2014-08-19	300	7.25
2014-08-19	300	7.75
2014-08-19	300	4
2014-08-19	300	5
2014-08-19	300	4.75
2014-08-19	300	4.5
2014-08-19	300	5
2014-08-19	300	4
2014-08-19	300	4.75
2014-08-19	300	4.25
2014-08-19	300	4.25
2014-08-19	300	4
2014-08-19	300	7.25
2014-08-19	300	9
2014-08-19	300	4.75
2014-08-19	300	5
2014-08-19	300	5.25
2014-08-19	300	7
2014-08-19	300	7.75
2014-08-19	300	4.75
2014-08-19	300	4
2014-08-19	300	5.5
2014-08-19	300	8.25
2014-08-19	300	9
2014-08-19	300	4.25
2014-08-19	300	4.5
2014-08-19	300	8.5
2014-08-19	300	4.25
2014-08-19	300	5
2014-08-19	300	5.75
2014-08-19	300	5.5
2014-08-19	300	5.5
2014-08-19	300	7
2014-08-19	300	7
2014-08-19	300	8.5
2014-08-19	300	6.5
2014-08-19	300	8
2014-08-19	300	6.5
2014-08-19	300	7
2014-08-19	300	4.25
2014-08-19	300	6
2014-08-19	300	5
2014-08-19	300	5.5
2014-08-19	300	5.5
2014-08-19	300	4.5
2014-08-19	300	7
2014-08-19	300	6.5
2014-08-19	300	4.5
2014-08-19	300	1.29412
2014-08-19	300	1.29412
2014-08-19	300	1.29412
2014-08-19	300	1.29412
2014-08-19	300	1.29412
2014-08-19	300	1.29412
2014-08-19	300	1.29412
2014-08-19	300	1.29412
2014-08-19	300	1.29412
2014-08-19	300	1.29412
2014-08-19	300	1.29412
2014-08-19	300	1.29412
2014-08-19	300	1.29412
2014-08-19	300	1.29412
2014-08-19	300	1.29412
2014-08-19	300	1.29412
2014-08-19	300	1.29412
2014-08-19	300	1.29412
2014-08-19	300	1.52941
2014-08-19	300	1.52941
2014-08-19	300	1.52941
2014-08-19	300	1.76471
2014-08-19	300	1.76471
2014-08-19	300	1.76471
2014-08-19	300	1.76471
2014-08-19	300	1.76471
2014-08-19	300	1.76471
2014-08-19	300	1.76471
2014-08-19	300	1.76471
2014-08-19	300	1.76471
2014-08-19	300	1.76471
2014-08-19	300	1.76471
2014-08-19	300	1.76471
2014-08-19	300	1.76471
2014-08-19	300	1.76471
2014-08-19	300	1.76471
2014-08-19	300	1.76471
2014-08-19	300	1.76471
2014-08-19	300	2
2014-08-19	300	2
2014-08-19	300	2
2014-08-19	300	2
2014-08-19	300	2
2014-08-19	300	2
2014-08-19	300	2
2014-08-19	300	2
2014-08-19	300	2
2014-08-19	300	2
2014-08-19	300	2.23529
2014-08-19	300	2.23529
2014-08-19	300	2.23529
2014-08-19	300	2.23529
2014-08-19	300	2.23529
2014-08-19	300	2.47059
2014-08-19	300	2.47059
2014-08-19	300	2.47059
2014-08-19	300	2.47059
2014-08-19	300	2.47059
2014-08-19	300	2.47059
2014-08-19	300	2.47059
2014-08-19	300	2.47059
2014-08-19	300	2.47059
2014-08-19	300	2.47059
2014-08-19	300	2.47059
2014-08-19	300	2.47059
2014-08-19	300	2.47059
2014-08-19	300	2.70588
2014-08-19	300	2.70588
2014-08-19	300	2.70588
2014-08-19	300	2.70588
2014-08-19	300	2.70588
2014-08-19	300	2.70588
2014-08-19	300	2.70588
2014-08-19	300	2.70588
2014-08-19	300	2.70588
2014-08-19	300	2.70588
2014-08-19	300	2.70588
2014-08-19	300	2.70588
2014-08-19	300	2.70588
2014-08-19	300	2.70588
2014-08-19	300	2.70588
2014-08-19	300	2.70588
2014-08-19	300	2.70588
2014-08-19	300	2.94118
2014-08-19	300	2.94118
2014-08-19	300	2.94118
2014-08-19	300	2.94118
2014-08-19	300	2.94118
2014-08-19	300	2.94118
2014-08-19	300	2.94118
2014-08-19	300	2.94118
2014-08-19	300	2.94118
2014-08-19	300	3.17647
2014-08-19	300	3.17647
2014-08-19	300	3.17647
2014-08-19	300	3.17647
2014-08-19	300	3.17647
2014-08-19	300	3.17647
2014-08-19	300	3.17647
2014-08-19	300	3.17647
2014-08-19	300	3.17647
2014-08-19	300	3.17647
2014-08-19	300	3.17647
2014-08-19	300	3.17647
2014-08-19	300	3.17647
2014-08-19	300	3.17647
2014-08-19	300	3.41176
2014-08-19	300	3.41176
2014-08-19	300	3.41176
2014-08-19	300	3.41176
2014-08-19	300	3.41176
2014-08-19	300	3.41176
2014-08-19	300	3.41176
2014-08-19	300	3.41176
2014-08-19	300	3.41176
2014-08-19	300	3.41176
2014-08-19	300	3.41176
2014-08-19	300	3.41176
2014-08-19	300	3.41176
2014-08-19	300	3.64706
2014-08-19	300	3.64706
2014-08-19	300	3.64706
2014-08-19	300	3.64706
2014-08-19	300	3.64706
2014-08-19	300	3.64706
2014-08-19	300	3.64706
2014-08-19	300	3.64706
2014-08-19	300	3.64706
2014-08-19	300	3.64706
2014-08-19	300	3.64706
2014-08-19	300	3.64706
2014-08-19	300	3.64706
2014-08-19	300	3.64706
2014-08-19	300	3.88235
2014-08-19	300	3.88235
2014-08-19	300	3.88235
2014-08-19	300	3.88235
2014-08-19	300	3.88235
2014-08-19	300	3.88235
2014-08-19	300	5.41176
2014-08-19	300	4.94118
2014-08-19	300	4.70588
2014-08-19	300	5.88235
2014-08-19	300	4
2014-08-19	300	4.70588
2014-08-19	300	4.94118
2014-08-19	300	4.47059
2014-08-19	300	5.17647
2014-08-19	300	5.88235
2014-08-19	300	5.17647
2014-08-19	300	4.23529
2014-08-19	300	4.70588
2014-08-19	300	5.17647
2014-08-19	300	4.23529
2014-08-19	300	6.35294
2014-08-19	300	4
2014-08-19	300	4.70588
2014-08-19	300	4.23529
2014-08-19	300	4.70588
2014-08-19	300	4.94118
2014-08-19	300	4.47059
2014-08-19	300	3.76471
2014-08-19	300	4.47059
2014-08-19	300	4.23529
2014-08-19	300	5.17647
2014-08-19	300	4
2014-08-19	300	4
2014-08-19	300	6.58824
2014-08-19	300	8
2014-08-19	300	4
2014-08-19	300	4.70588
2014-08-19	300	6.82353
2014-08-19	300	4
2014-08-19	300	4.94118
2014-08-19	300	6.11765
2014-08-19	300	5.64706
2014-08-19	300	5.41176
2014-08-19	300	5.64706
2014-08-19	300	6.82353
2014-08-30	100	1.375
2014-08-30	100	1.375
2014-08-30	100	1.375
2014-08-30	100	1.375
2014-08-30	100	1.375
2014-08-30	100	1.375
2014-08-30	100	1.375
2014-08-30	100	1.375
2014-08-30	100	1.375
2014-08-30	100	1.375
2014-08-30	100	1.375
2014-08-30	100	1.375
2014-08-30	100	1.375
2014-08-30	100	1.375
2014-08-30	100	1.375
2014-08-30	100	1.375
2014-08-30	100	1.375
2014-08-30	100	1.625
2014-08-30	100	1.625
2014-08-30	100	1.625
2014-08-30	100	1.625
2014-08-30	100	1.625
2014-08-30	100	1.625
2014-08-30	100	1.875
2014-08-30	100	1.875
2014-08-30	100	1.875
2014-08-30	100	2.125
2014-08-30	100	2.125
2014-08-30	100	2.125
2014-08-30	100	2.125
2014-08-30	100	2.125
2014-08-30	100	2.125
2014-08-30	100	2.125
2014-08-30	100	2.125
2014-08-30	100	2.375
2014-08-30	100	2.375
2014-08-30	100	2.375
2014-08-30	100	2.375
2014-08-30	100	2.375
2014-08-30	100	2.625
2014-08-30	100	2.625
2014-08-30	100	2.625
2014-08-30	100	2.625
2014-08-30	100	2.625
2014-08-30	100	2.625
2014-08-30	100	2.875
2014-08-30	100	2.875
2014-08-30	100	3.125
2014-08-30	100	3.125
2014-08-30	100	3.375
2014-08-30	100	3.375
2014-08-30	100	3.375
2014-08-30	100	3.375
2014-08-30	100	3.375
2014-08-30	100	3.375
2014-08-30	100	3.625
2014-08-30	100	3.625
2014-08-30	100	3.625
2014-08-30	100	3.625
2014-08-30	100	3.625
2014-08-30	100	3.625
2014-08-30	100	3.625
2014-08-30	100	3.875
2014-08-30	100	3.875
2014-08-30	100	6
2014-08-30	100	5.75
2014-08-30	100	6
2014-08-30	100	5.75
2014-08-30	100	7.5
2014-08-30	100	7.25
2014-08-30	100	4.5
2014-08-30	100	5.75
2014-08-30	100	5
2014-08-30	100	6.75
2014-08-30	100	8
2014-08-30	100	5
2014-08-30	100	4
2014-08-30	100	5.5
2014-08-30	100	4.5
2014-08-30	100	7.25
2014-08-30	100	5
2014-08-30	100	4.5
2014-08-30	100	4.75
2014-08-30	100	7
2014-08-30	100	5.75
2014-08-30	100	7
2014-08-30	100	4.75
2014-08-30	100	5.25
2014-08-30	100	6.25
2014-08-30	100	1.29412
2014-08-30	100	1.29412
2014-08-30	100	1.29412
2014-08-30	100	1.29412
2014-08-30	100	1.52941
[truncated: 557 more rows]

## Sheet: Pred Exclusion Experiment
Date	Block	Treatment	Exposure Time	Layer	Coro.4to6	Coro.over6	Coro.4to6.m2	Coro.over6.m2
2014-07-10	1	b	0	1	36	4	8148.73	905.415
2014-07-10	1	b	45	1	52	8.5	11770.4	1924.01
2014-07-10	1	b	0	2	20.5	3.5	4640.25	792.238
2014-07-10	1	b	45	2	4	0	905.415	0
2014-07-10	1	b	0	3	2.5	3	565.884	679.061
2014-07-10	1	b	45	3	0.5	1.5	113.177	339.531
2014-07-10	1	b	0	4	1	0	226.354	0
2014-07-10	1	b	45	4	0.5	1	113.177	226.354
2014-07-10	1	c	0	1	49.5	5.5	11204.5	1244.95
2014-07-10	1	c	45	1	37	2	8375.09	452.707
2014-07-10	1	c	0	2	13	7	2942.6	1584.48
2014-07-10	1	c	45	2	25.5	7.5	5772.02	1697.65
2014-07-10	1	c	0	3	3	1	679.061	226.354
2014-07-10	1	c	45	3	5.5	2	1244.95	452.707
2014-07-10	1	c	0	4	0.5	1	113.177	226.354
2014-07-10	1	c	45	4	1	0	226.354	0
2014-07-10	3	b	0	1	31	4	7016.96	905.415
2014-07-10	3	b	45	1	37.5	11	8488.26	2489.89
2014-07-10	3	b	0	2	12	5.5	2716.24	1244.95
2014-07-10	3	b	45	2	17	9.5	3848.01	2150.36
2014-07-10	3	b	0	3	4	4	905.415	905.415
2014-07-10	3	b	45	3	5	2.5	1131.77	565.884
2014-07-10	3	b	0	4	0.5	1.5	113.177	339.531
2014-07-10	3	b	45	4	1	0	226.354	0
2014-07-10	3	c	0	1	41.5	2.5	9393.68	565.884
2014-07-10	3	c	45	1	40.5	10	9167.32	2263.54
2014-07-10	3	c	0	2	14	6.5	3168.95	1471.3
2014-07-10	3	c	45	2	24	6	5432.49	1358.12
2014-07-10	3	c	0	3	3	3.5	679.061	792.238
2014-07-10	3	c	45	3	4	6	905.415	1358.12
2014-07-10	3	c	0	4	0.5	0.5	113.177	113.177
2014-07-10	3	c	45	4	0	0	0	0
2014-07-10	5	b	0	1	33	13	7469.67	2942.6
2014-07-10	5	b	45	1	47.5	13.5	10751.8	3055.77
2014-07-10	5	b	0	2	26.5	7.5	5998.37	1697.65
2014-07-10	5	b	45	2	18	9	4074.37	2037.18
2014-07-10	5	b	0	3	7.5	6	1697.65	1358.12
2014-07-10	5	b	45	3	8.5	4	1924.01	905.415
2014-07-10	5	b	0	4	0.5	1.5	113.177	339.531
2014-07-10	5	b	45	4	1	0	226.354	0
2014-07-10	5	c	0	1	44.5	6	10072.7	1358.12
2014-07-10	5	c	45	1	29	6.5	6564.26	1471.3
2014-07-10	5	c	0	2	12	3	2716.24	679.061
2014-07-10	5	c	45	2	15.5	3	3508.48	679.061
2014-07-10	5	c	0	3	3	2.5	679.061	565.884
2014-07-10	5	c	45	3	6	6.5	1358.12	1471.3
2014-07-10	5	c	0	4	0	1	0	226.354
2014-07-10	5	c	45	4	0.5	0.5	113.177	113.177
2014-07-10	7	b	0	1	39	7.5	8827.79	1697.65
2014-07-10	7	b	45	1	36	2.5	8148.73	565.884
2014-07-10	7	b	0	2	13	3.5	2942.6	792.238
2014-07-10	7	b	45	2	30.5	7.5	6903.79	1697.65
2014-07-10	7	b	0	3	8	6	1810.83	1358.12
2014-07-10	7	b	45	3	4	2.5	905.415	565.884
2014-07-10	7	b	0	4	1	0.5	226.354	113.177
2014-07-10	7	b	45	4	1.5	1	339.531	226.354
2014-07-10	7	c	0	1	39.5	9.5	8940.97	2150.36
2014-07-10	7	c	45	1	23	6.5	5206.14	1471.3
2014-07-10	7	c	0	2	12.5	3.5	2829.42	792.238
2014-07-10	7	c	45	2	28.5	5.5	6451.08	1244.95
2014-07-10	7	c	0	3	2.5	1	565.884	226.354
2014-07-10	7	c	45	3	3	3.5	679.061	792.238
2014-07-10	7	c	0	4	1.5	0.5	339.531	113.177
2014-07-10	7	c	45	4	2	1.5	452.707	339.531
2014-07-10	2	b	0	1	18	2	4074.37	452.707
2014-07-10	2	b	45	1	26.5	4.5	5998.37	1018.59
2014-07-10	2	b	0	2	16.5	3.5	3734.84	792.238
2014-07-10	2	b	45	2	16.5	4	3734.84	905.415
2014-07-10	2	b	0	3	1.5	2	339.531	452.707
2014-07-10	2	b	45	3	1.5	2.5	339.531	565.884
2014-07-10	2	b	0	4	0	0	0	0
2014-07-10	2	b	45	4	0.5	0	113.177	0
2014-07-10	2	c	0	1	21	6	4753.43	1358.12
2014-07-10	2	c	45	1	21	1.5	4753.43	339.531
2014-07-10	2	c	0	2	4	1.5	905.415	339.531
2014-07-10	2	c	45	2	15	5	3395.31	1131.77
2014-07-10	2	c	0	3	3	1	679.061	226.354
2014-07-10	2	c	45	3	1.5	4.5	339.531	1018.59
2014-07-10	2	c	0	4	0	0	0	0
2014-07-10	2	c	45	4	1	0	226.354	0
2014-07-10	4	b	0	1	27.5	2.5	6224.73	565.884
2014-07-10	4	b	45	1	31.5	5	7130.14	1131.77
2014-07-10	4	b	0	2	9	2.5	2037.18	565.884
2014-07-10	4	b	45	2	18	4	4074.37	905.415
2014-07-10	4	b	0	3	2.5	1	565.884	226.354
2014-07-10	4	b	45	3	2.5	1.5	565.884	339.531
2014-07-10	4	b	0	4	1.5	0	339.531	0
2014-07-10	4	b	45	4	0	0.5	0	113.177
2014-07-10	4	c	0	1	28.5	2	6451.08	452.707
2014-07-10	4	c	45	1	13	3	2942.6	679.061
2014-07-10	4	c	0	2	22.5	7	5092.96	1584.48
2014-07-10	4	c	45	2	13	2.5	2942.6	565.884
2014-07-10	4	c	0	3	2.5	2	565.884	452.707
2014-07-10	4	c	45	3	2	1.5	452.707	339.531
2014-07-10	4	c	0	4	0.5	1	113.177	226.354
2014-07-10	4	c	45	4	0.5	1	113.177	226.354
2014-07-10	6	b	0	1	31.5	9.5	7130.14	2150.36
2014-07-10	6	b	45	1	38	9.5	8601.44	2150.36
2014-07-10	6	b	0	2	15	5	3395.31	1131.77
2014-07-10	6	b	45	2	8	6	1810.83	1358.12
2014-07-10	6	b	0	3	2	3	452.707	679.061
2014-07-10	6	b	45	3	4	2	905.415	452.707
2014-07-10	6	b	0	4	1.5	2	339.531	452.707
2014-07-10	6	b	45	4	1.5	1.5	339.531	339.531
2014-07-10	6	c	0	1	30.5	5.5	6903.79	1244.95
2014-07-10	6	c	45	1	44	9.5	9959.56	2150.36
2014-07-10	6	c	0	2	21	4.5	4753.43	1018.59
2014-07-10	6	c	45	2	16	4	3621.66	905.415
2014-07-10	6	c	0	3	5	4	1131.77	905.415
2014-07-10	6	c	45	3	3	0.5	679.061	113.177
2014-07-10	6	c	0	4	0.5	0	113.177	0
2014-07-10	6	c	45	4	1.5	0.5	339.531	113.177
2014-07-10	8	b	0	1	40.5	10.5	9167.32	2376.71
2014-07-10	8	b	45	1	49.5	10.5	11204.5	2376.71
2014-07-10	8	b	0	2	10.5	3.5	2376.71	792.238
2014-07-10	8	b	45	2	15	5	3395.31	1131.77
2014-07-10	8	b	0	3	2.5	1.5	565.884	339.531
2014-07-10	8	b	45	3	3	0	679.061	0
2014-07-10	8	b	0	4	1	0.5	226.354	113.177
2014-07-10	8	b	45	4	2	1	452.707	226.354
2014-07-10	8	c	0	1	47	7.5	10638.6	1697.65
2014-07-10	8	c	45	1	49	7.5	11091.3	1697.65
2014-07-10	8	c	0	2	8.5	1.5	1924.01	339.531
2014-07-10	8	c	45	2	13	6	2942.6	1358.12
2014-07-10	8	c	0	3	2.5	3.5	565.884	792.238
2014-07-10	8	c	45	3	2	3	452.707	679.061
2014-07-10	8	c	0	4	2	1	452.707	226.354
2014-07-10	8	c	45	4	2	1	452.707	226.354
2014-07-19	1	b	0	1	33	6.5	7469.67	1471.3
2014-07-19	1	b	45	1	29	10	6564.26	2263.54
2014-07-19	1	b	0	2	5	3.5	1131.77	792.238
2014-07-19	1	b	45	2	5	3	1131.77	679.061
2014-07-19	1	b	0	3	0	1.5	0	339.531
2014-07-19	1	b	45	3	2.5	1.5	565.884	339.531
2014-07-19	1	b	0	4	0.5	1.5	113.177	339.531
2014-07-19	1	b	45	4	0.5	1	113.177	226.354
2014-07-19	1	c	0	1	36	12.5	8148.73	2829.42
2014-07-19	1	c	45	1	31.5	6	7130.14	1358.12
2014-07-19	1	c	0	2	8	2	1810.83	452.707
2014-07-19	1	c	45	2	19.5	4.5	4413.9	1018.59
2014-07-19	1	c	0	3	0.5	1	113.177	226.354
2014-07-19	1	c	45	3	0.5	1.5	113.177	339.531
2014-07-19	1	c	0	4	0.5	1	113.177	226.354
2014-07-19	1	c	45	4	2.5	0	565.884	0
2014-07-19	3	b	0	1	43.5	9.5	9846.39	2150.36
2014-07-19	3	b	45	1	35.5	5	8035.56	1131.77
2014-07-19	3	b	0	2	4	1.5	905.415	339.531
2014-07-19	3	b	45	2	16	3.5	3621.66	792.238
2014-07-19	3	b	0	3	1.5	1.5	339.531	339.531
2014-07-19	3	b	45	3	2	4	452.707	905.415
2014-07-19	3	b	0	4	1	1.5	226.354	339.531
2014-07-19	3	b	45	4	0	2	0	452.707
2014-07-19	3	c	0	1	23	2.5	5206.14	565.884
2014-07-19	3	c	45	1	30.5	7.5	6903.79	1697.65
2014-07-19	3	c	0	2	9	2.5	2037.18	565.884
2014-07-19	3	c	45	2	4.5	1.5	1018.59	339.531
2014-07-19	3	c	0	3	1	1.5	226.354	339.531
2014-07-19	3	c	45	3	1	1.5	226.354	339.531
2014-07-19	3	c	0	4	1	0.5	226.354	113.177
2014-07-19	3	c	45	4	1	1	226.354	226.354
2014-07-19	5	b	0	1	34.5	11	7809.2	2489.89
2014-07-19	5	b	45	1	24	13	5432.49	2942.6
2014-07-19	5	b	0	2	7	4	1584.48	905.415
2014-07-19	5	b	45	2	9.5	3.5	2150.36	792.238
2014-07-19	5	b	0	3	3	1.5	679.061	339.531
2014-07-19	5	b	45	3	1.5	3	339.531	679.061
2014-07-19	5	b	0	4	0	1.5	0	339.531
2014-07-19	5	b	45	4	2	2	452.707	452.707
2014-07-19	5	c	0	1	29	4.5	6564.26	1018.59
2014-07-19	5	c	45	1	24.5	6.5	5545.67	1471.3
2014-07-19	5	c	0	2	4.5	3.5	1018.59	792.238
2014-07-19	5	c	45	2	7	3.5	1584.48	792.238
2014-07-19	5	c	0	3	0.5	1	113.177	226.354
2014-07-19	5	c	45	3	0.5	0.5	113.177	113.177
2014-07-19	5	c	0	4	0.5	0	113.177	0
2014-07-19	5	c	45	4	0	1	0	226.354
2014-07-19	7	b	0	1	29	14	6564.26	3168.95
2014-07-19	7	b	45	1	16	7.5	3621.66	1697.65
2014-07-19	7	b	0	2	2.5	1	565.884	226.354
2014-07-19	7	b	45	2	10.5	3	2376.71	679.061
2014-07-19	7	b	0	3	2.5	0	565.884	0
2014-07-19	7	b	45	3	9	3.5	2037.18	792.238
2014-07-19	7	b	0	4	0.5	0	113.177	0
2014-07-19	7	b	45	4	0	2	0	452.707
2014-07-19	7	c	0	1	22.5	5	5092.96	1131.77
2014-07-19	7	c	45	1	21.5	8	4866.6	1810.83
2014-07-19	7	c	0	2	0.5	2.5	113.177	565.884
2014-07-19	7	c	45	2	8	3	1810.83	679.061
2014-07-19	7	c	0	3	7.5	0.5	1697.65	113.177
2014-07-19	7	c	45	3	1	4	226.354	905.415
2014-07-19	7	c	0	4	0.5	1	113.177	226.354
2014-07-19	7	c	45	4	3.5	1	792.238	226.354
2014-07-19	2	b	0	1	24.5	4.5	5545.67	1018.59
2014-07-19	2	b	45	1	27	6	6111.55	1358.12
2014-07-19	2	b	0	2	2.5	5.5	565.884	1244.95
2014-07-19	2	b	45	2	14	6	3168.95	1358.12
2014-07-19	2	b	0	3	0.5	2.5	113.177	565.884
2014-07-19	2	b	45	3	2	1.5	452.707	339.531
2014-07-19	2	b	0	4	0.5	1	113.177	226.354
2014-07-19	2	b	45	4	2	0	452.707	0
2014-07-19	2	c	0	1	23.5	3	5319.31	679.061
2014-07-19	2	c	45	1	23.5	1.5	5319.31	339.531
2014-07-19	2	c	0	2	4	2.5	905.415	565.884
2014-07-19	2	c	45	2	11.5	3	2603.07	679.061
2014-07-19	2	c	0	3	1	1	226.354	226.354
2014-07-19	2	c	45	3	2	2.5	452.707	565.884
2014-07-19	2	c	0	4	0	2.5	0	565.884
2014-07-19	2	c	45	4	0	1	0	226.354
2014-07-19	4	b	0	1	37	8.5	8375.09	1924.01
2014-07-19	4	b	45	1	32.5	12.5	7356.5	2829.42
2014-07-19	4	b	0	2	4.5	6	1018.59	1358.12
2014-07-19	4	b	45	2	9.5	8.5	2150.36	1924.01
2014-07-19	4	b	0	3	1.5	2	339.531	452.707
2014-07-19	4	b	45	3	0.5	2	113.177	452.707
2014-07-19	4	b	0	4	0	0	0	0
2014-07-19	4	b	45	4	0	0.5	0	113.177
2014-07-19	4	c	0	1	34	10	7696.03	2263.54
2014-07-19	4	c	45	1	31	8	7016.96	1810.83
2014-07-19	4	c	0	2	2.5	0.5	565.884	113.177
2014-07-19	4	c	45	2	8	4.5	1810.83	1018.59
2014-07-19	4	c	0	3	0	1	0	226.354
2014-07-19	4	c	45	3	1.5	1.5	339.531	339.531
2014-07-19	4	c	0	4	3	0	679.061	0
2014-07-19	4	c	45	4	0	0.5	0	113.177
2014-07-19	6	b	0	1	44	12.5	9959.56	2829.42
2014-07-19	6	b	45	1	35.5	9.5	8035.56	2150.36
2014-07-19	6	b	0	2	6	2	1358.12	452.707
2014-07-19	6	b	45	2	2.5	4	565.884	905.415
2014-07-19	6	b	0	3	0.5	0.5	113.177	113.177
2014-07-19	6	b	45	3	1	1.5	226.354	339.531
2014-07-19	6	b	0	4	0	0	0	0
2014-07-19	6	b	45	4	0.5	0.5	113.177	113.177
2014-07-19	6	c	0	1	29.5	6.5	6677.43	1471.3
2014-07-19	6	c	45	1	32.5	13.5	7356.5	3055.77
2014-07-19	6	c	0	2	5	2.5	1131.77	565.884
2014-07-19	6	c	45	2	6.5	4	1471.3	905.415
2014-07-19	6	c	0	3	3	1	679.061	226.354
2014-07-19	6	c	45	3	2	1.5	452.707	339.531
2014-07-19	6	c	0	4	1	1	226.354	226.354
2014-07-19	6	c	45	4	0	1	0	226.354
2014-07-19	8	b	0	1	30	6	6790.61	1358.12
2014-07-19	8	b	45	1	23.5	8.5	5319.31	1924.01
2014-07-19	8	b	0	2	5.5	2.5	1244.95	565.884
2014-07-19	8	b	45	2	8.5	3	1924.01	679.061
2014-07-19	8	b	0	3	1.5	2	339.531	452.707
2014-07-19	8	b	45	3	1.5	1	339.531	226.354
2014-07-19	8	b	0	4	1	0.5	226.354	113.177
2014-07-19	8	b	45	4	0.5	0.5	113.177	113.177
2014-07-19	8	c	0	1	27	3.5	6111.55	792.238
2014-07-19	8	c	45	1	27	7.5	6111.55	1697.65
2014-07-19	8	c	0	2	8.5	2.5	1924.01	565.884
2014-07-19	8	c	45	2	15	8	3395.31	1810.83
2014-07-19	8	c	0	3	1	0.5	226.354	113.177
2014-07-19	8	c	45	3	2.5	2.5	565.884	565.884
2014-07-19	8	c	0	4	0.5	1	113.177	226.354
2014-07-19	8	c	45	4	0.5	0.5	113.177	113.177
2014-07-29	1	b	0	1	43	5	9733.21	1131.77
2014-07-29	1	b	45	1	41	3	9280.5	679.061
2014-07-29	1	b	0	2	6	3.5	1358.12	792.238
2014-07-29	1	b	45	2	9	1.5	2037.18	339.531
2014-07-29	1	b	0	3	2.5	1.5	565.884	339.531
2014-07-29	1	b	45	3	1.5	0.5	339.531	113.177
2014-07-29	1	b	0	4	0	1	0	226.354
2014-07-29	1	b	45	4	0	2	0	452.707
2014-07-29	1	c	0	1	37	5.5	8375.09	1244.95
2014-07-29	1	c	45	1	16	5	3621.66	1131.77
2014-07-29	1	c	0	2	5.5	4	1244.95	905.415
2014-07-29	1	c	45	2	5	1.5	1131.77	339.531
2014-07-29	1	c	0	3	1.5	1	339.531	226.354
2014-07-29	1	c	45	3	1	1	226.354	226.354
2014-07-29	1	c	0	4	1	1	226.354	226.354
2014-07-29	1	c	45	4	0.5	0	113.177	0
2014-07-29	3	b	0	1	38.5	10.5	8714.62	2376.71
2014-07-29	3	b	45	1	36	8	8148.73	1810.83
2014-07-29	3	b	0	2	6	4	1358.12	905.415
2014-07-29	3	b	45	2	3	6	679.061	1358.12
2014-07-29	3	b	0	3	1.5	3	339.531	679.061
2014-07-29	3	b	45	3	2	3.5	452.707	792.238
2014-07-29	3	b	0	4	0.5	2	113.177	452.707
2014-07-29	3	b	45	4	2	0	452.707	0
2014-07-29	3	c	0	1	29	6	6564.26	1358.12
2014-07-29	3	c	45	1	27	4	6111.55	905.415
2014-07-29	3	c	0	2	6	4.5	1358.12	1018.59
2014-07-29	3	c	45	2	5	2	1131.77	452.707
2014-07-29	3	c	0	3	1	0.5	226.354	113.177
2014-07-29	3	c	45	3	0.5	0.5	113.177	113.177
2014-07-29	3	c	0	4	1.5	0	339.531	0
2014-07-29	3	c	45	4	0.5	1.5	113.177	339.531
2014-07-29	5	b	0	1	25.5	4.5	5772.02	1018.59
2014-07-29	5	b	45	1	21.5	7.5	4866.6	1697.65
2014-07-29	5	b	0	2	15	8.5	3395.31	1924.01
2014-07-29	5	b	45	2	3.5	3.5	792.238	792.238
2014-07-29	5	b	0	3	4.5	4	1018.59	905.415
2014-07-29	5	b	45	3	0	1.5	0	339.531
2014-07-29	5	b	0	4	1.5	2	339.531	452.707
2014-07-29	5	b	45	4	1.5	0.5	339.531	113.177
2014-07-29	5	c	0	1	21.5	6.5	4866.6	1471.3
2014-07-29	5	c	45	1	23	7.5	5206.14	1697.65
2014-07-29	5	c	0	2	10	7.5	2263.54	1697.65
2014-07-29	5	c	45	2	8	4.5	1810.83	1018.59
2014-07-29	5	c	0	3	0	0.5	0	113.177
2014-07-29	5	c	45	3	11.5	5	2603.07	1131.77
2014-07-29	5	c	0	4	2	1	452.707	226.354
2014-07-29	5	c	45	4	0.5	2.5	113.177	565.884
2014-07-29	7	b	0	1	18.5	3	4187.54	679.061
2014-07-29	7	b	45	1	28	9.5	6337.9	2150.36
2014-07-29	7	b	0	2	10	3.5	2263.54	792.238
2014-07-29	7	b	45	2	10.5	7.5	2376.71	1697.65
2014-07-29	7	b	0	3	3.5	0.5	792.238	113.177
2014-07-29	7	b	45	3	3	0	679.061	0
2014-07-29	7	b	0	4	3	2.5	679.061	565.884
2014-07-29	7	b	45	4	1.5	0	339.531	0
2014-07-29	7	c	0	1	30	7.5	6790.61	1697.65
2014-07-29	7	c	45	1	37.5	14.5	8488.26	3282.13
2014-07-29	7	c	0	2	4.5	3.5	1018.59	792.238
2014-07-29	7	c	45	2	4	2.5	905.415	565.884
2014-07-29	7	c	0	3	1	2	226.354	452.707
2014-07-29	7	c	45	3	0	1	0	226.354
2014-07-29	7	c	0	4	1.5	0	339.531	0
2014-07-29	7	c	45	4	1	0.5	226.354	113.177
2014-07-29	2	b	0	1	34.5	8	7809.2	1810.83
2014-07-29	2	b	45	1	35	6.5	7922.38	1471.3
2014-07-29	2	b	0	2	4.5	6	1018.59	1358.12
2014-07-29	2	b	45	2	8.5	2	1924.01	452.707
2014-07-29	2	b	0	3	0	0.5	0	113.177
2014-07-29	2	b	45	3	3	3	679.061	679.061
2014-07-29	2	b	0	4	3	0	679.061	0
2014-07-29	2	b	45	4	1	1	226.354	226.354
2014-07-29	2	c	0	1	32.5	4	7356.5	905.415
2014-07-29	2	c	45	1	36.5	4	8261.91	905.415
2014-07-29	2	c	0	2	1	0	226.354	0
2014-07-29	2	c	45	2	2	1	452.707	226.354
2014-07-29	2	c	0	3	0	2	0	452.707
2014-07-29	2	c	45	3	1	0	226.354	0
2014-07-29	2	c	0	4	0	1	0	226.354
2014-07-29	2	c	45	4	0	0.5	0	113.177
2014-07-29	4	b	0	1	39	12.5	8827.79	2829.42
2014-07-29	4	b	45	1	36.5	6.5	8261.91	1471.3
2014-07-29	4	b	0	2	11.5	1.5	2603.07	339.531
2014-07-29	4	b	45	2	12	2	2716.24	452.707
2014-07-29	4	b	0	3	4.5	1.5	1018.59	339.531
2014-07-29	4	b	45	3	2	1.5	452.707	339.531
2014-07-29	4	b	0	4	1	1.5	226.354	339.531
2014-07-29	4	b	45	4	3.5	0	792.238	0
2014-07-29	4	c	0	1	25.5	2.5	5772.02	565.884
2014-07-29	4	c	45	1	42.5	6.5	9620.03	1471.3
2014-07-29	4	c	0	2	14.5	8	3282.13	1810.83
2014-07-29	4	c	45	2	13	5	2942.6	1131.77
2014-07-29	4	c	0	3	6.5	2	1471.3	452.707
2014-07-29	4	c	45	3	2.5	1	565.884	226.354
2014-07-29	4	c	0	4	0	0	0	0
2014-07-29	4	c	45	4	1	0	226.354	0
2014-07-29	6	b	0	1	32.5	4.5	7356.5	1018.59
2014-07-29	6	b	45	1	47.5	8.5	10751.8	1924.01
2014-07-29	6	b	0	2	9	3	2037.18	679.061
2014-07-29	6	b	45	2	8	9.5	1810.83	2150.36
2014-07-29	6	b	0	3	1	6	226.354	1358.12
2014-07-29	6	b	45	3	1.5	3	339.531	679.061
2014-07-29	6	b	0	4	0	1.5	0	339.531
2014-07-29	6	b	45	4	1	0	226.354	0
2014-07-29	6	c	0	1	43.5	5	9846.39	1131.77
2014-07-29	6	c	45	1	52.5	11	11883.6	2489.89
2014-07-29	6	c	0	2	6	8.5	1358.12	1924.01
2014-07-29	6	c	45	2	8.5	0.5	1924.01	113.177
2014-07-29	6	c	0	3	1.5	2	339.531	452.707
2014-07-29	6	c	45	3	2	2.5	452.707	565.884
2014-07-29	6	c	0	4	1	0	226.354	0
2014-07-29	6	c	45	4	0.5	1.5	113.177	339.531
2014-07-29	8	b	0	1	36.5	5.5	8261.91	1244.95
2014-07-29	8	b	45	1	26.5	3	5998.37	679.061
2014-07-29	8	b	0	2	9.5	5	2150.36	1131.77
2014-07-29	8	b	45	2	21	8.5	4753.43	1924.01
2014-07-29	8	b	0	3	1	3.5	226.354	792.238
2014-07-29	8	b	45	3	3	4	679.061	905.415
2014-07-29	8	b	0	4	0.5	1.5	113.177	339.531
2014-07-29	8	b	45	4	0	0.5	0	113.177
2014-07-29	8	c	0	1	41	7	9280.5	1584.48
2014-07-29	8	c	45	1	53	10.5	11996.7	2376.71
2014-07-29	8	c	0	2	9	3	2037.18	679.061
2014-07-29	8	c	45	2	4.5	3.5	1018.59	792.238
2014-07-29	8	c	0	3	1.5	1	339.531	226.354
2014-07-29	8	c	45	3	1.5	0.5	339.531	113.177
2014-07-29	8	c	0	4	0	1.5	0	339.531
2014-07-29	8	c	45	4	0	2	0	452.707
2014-08-08	1	b	0	1	17	1.5	3848.01	339.531
2014-08-08	1	b	45	1	17	2	3848.01	452.707
2014-08-08	1	b	0	2	16.5	5	3734.84	1131.77
2014-08-08	1	b	45	2	14.5	5	3282.13	1131.77
2014-08-08	1	b	0	3	5	3.5	1131.77	792.238
2014-08-08	1	b	45	3	4	4	905.415	905.415
2014-08-08	1	b	0	4	4	2	905.415	452.707
2014-08-08	1	b	45	4	0.5	1.5	113.177	339.531
2014-08-08	1	c	0	1	16.5	1.5	3734.84	339.531
2014-08-08	1	c	45	1	10.5	2	2376.71	452.707
2014-08-08	1	c	0	2	18	2.5	4074.37	565.884
2014-08-08	1	c	45	2	24.5	10.5	5545.67	2376.71
2014-08-08	1	c	0	3	5.5	5	1244.95	1131.77
2014-08-08	1	c	45	3	9	5.5	2037.18	1244.95
2014-08-08	1	c	0	4	0	2	0	452.707
2014-08-08	1	c	45	4	4	1.5	905.415	339.531
2014-08-08	2	b	0	1	15	1	3395.31	226.354
2014-08-08	2	b	45	1	25.5	5	5772.02	1131.77
2014-08-08	2	b	0	2	22	5.5	4979.78	1244.95
2014-08-08	2	b	45	2	9	6	2037.18	1358.12
2014-08-08	2	b	0	3	0	6.5	0	1471.3
2014-08-08	2	b	45	3	5	2	1131.77	452.707
2014-08-08	2	b	0	4	1	1.5	226.354	339.531
2014-08-08	2	b	45	4	1.5	1	339.531	226.354
2014-08-08	2	c	0	1	15	0.5	3395.31	113.177
2014-08-08	2	c	45	1	14	1.5	3168.95	339.531
2014-08-08	2	c	0	2	17.5	4	3961.19	905.415
2014-08-08	2	c	45	2	17	4	3848.01	905.415
2014-08-08	2	c	0	3	5.5	5.5	1244.95	1244.95
2014-08-08	2	c	45	3	3	2.5	679.061	565.884
2014-08-08	2	c	0	4	1	0.5	226.354	113.177
2014-08-08	2	c	45	4	0.5	0.5	113.177	113.177
2014-08-08	3	b	0	1	31	8.5	7016.96	1924.01
2014-08-08	3	b	45	1	19.5	4	4413.9	905.415
2014-08-08	3	b	0	2	3.5	7	792.238	1584.48
2014-08-08	3	b	45	2	18	5.5	4074.37	1244.95
2014-08-08	3	b	0	3	4.5	0.5	1018.59	113.177
2014-08-08	3	b	45	3	2.5	3.5	565.884	792.238
2014-08-08	3	b	0	4	1.5	0	339.531	0
2014-08-08	3	b	45	4	1.5	0	339.531	0
2014-08-08	3	c	0	1	13	3	2942.6	679.061
2014-08-08	3	c	45	1	16	9	3621.66	2037.18
2014-08-08	3	c	0	2	7.5	9.5	1697.65	2150.36
2014-08-08	3	c	45	2	12	3.5	2716.24	792.238
2014-08-08	3	c	0	3	3.5	4	792.238	905.415
2014-08-08	3	c	45	3	3.5	4	792.238	905.415
2014-08-08	3	c	0	4	4	0.5	905.415	113.177
2014-08-08	3	c	45	4	2.5	1	565.884	226.354
2014-08-08	4	b	0	1	23	5	5206.14	1131.77
2014-08-08	4	b	45	1	29	8	6564.26	1810.83
2014-08-08	4	b	0	2	10.5	6	2376.71	1358.12
2014-08-08	4	b	45	2	10.5	4	2376.71	905.415
2014-08-08	4	b	0	3	3.5	2	792.238	452.707
2014-08-08	4	b	45	3	4.5	2	1018.59	452.707
2014-08-08	4	b	0	4	0.5	2.5	113.177	565.884
2014-08-08	4	b	45	4	1	1	226.354	226.354
2014-08-08	4	c	0	1	8	1.5	1810.83	339.531
2014-08-08	4	c	45	1	9	0.5	2037.18	113.177
2014-08-08	4	c	0	2	17.5	8.5	3961.19	1924.01
2014-08-08	4	c	45	2	25.5	8	5772.02	1810.83
2014-08-08	4	c	0	3	7	1.5	1584.48	339.531
2014-08-08	4	c	45	3	3	4	679.061	905.415
2014-08-08	4	c	0	4	1.5	1.5	339.531	339.531
2014-08-08	4	c	45	4	1	1.5	226.354	339.531
2014-08-08	5	b	0	1	28	14.5	6337.9	3282.13
2014-08-08	5	b	45	1	36.5	7.5	8261.91	1697.65
2014-08-08	5	b	0	2	11	3	2489.89	679.061
2014-08-08	5	b	45	2	5	6	1131.77	1358.12
2014-08-08	5	b	0	3	1.5	1	339.531	226.354
2014-08-08	5	b	45	3	2	4	452.707	905.415
2014-08-08	5	b	0	4	1	0	226.354	0
2014-08-08	5	b	45	4	2.5	2	565.884	452.707
2014-08-08	5	c	0	1	23.5	3.5	5319.31	792.238
2014-08-08	5	c	45	1	13.5	1.5	3055.77	339.531
2014-08-08	5	c	0	2	11	6	2489.89	1358.12
2014-08-08	5	c	45	2	15	3	3395.31	679.061
2014-08-08	5	c	0	3	2	3	452.707	679.061
2014-08-08	5	c	45	3	7	5.5	1584.48	1244.95
2014-08-08	5	c	0	4	2	1	452.707	226.354
2014-08-08	5	c	45	4	2	3	452.707	679.061
2014-08-08	6	b	0	1	26	6.5	5885.2	1471.3
2014-08-08	6	b	45	1	37	5	8375.09	1131.77
2014-08-08	6	b	0	2	9.5	3.5	2150.36	792.238
2014-08-08	6	b	45	2	14	6	3168.95	1358.12
2014-08-08	6	b	0	3	5	6.5	1131.77	1471.3
2014-08-08	6	b	45	3	6	4.5	1358.12	1018.59
2014-08-08	6	b	0	4	3	2	679.061	452.707
2014-08-08	6	b	45	4	0.5	1.5	113.177	339.531
2014-08-08	6	c	0	1	30.5	5	6903.79	1131.77
2014-08-08	6	c	45	1	30	5.5	6790.61	1244.95
2014-08-08	6	c	0	2	13.5	4.5	3055.77	1018.59
2014-08-08	6	c	45	2	11	4	2489.89	905.415
2014-08-08	6	c	0	3	4	1	905.415	226.354
2014-08-08	6	c	45	3	5.5	4	1244.95	905.415
2014-08-08	6	c	0	4	1.5	2	339.531	452.707
2014-08-08	6	c	45	4	1.5	1.5	339.531	339.531
2014-08-08	7	b	0	1	11.5	4	2603.07	905.415
2014-08-08	7	b	45	1	15.5	4.5	3508.48	1018.59
2014-08-08	7	b	0	2	7	5	1584.48	1131.77
2014-08-08	7	b	45	2	5.5	8	1244.95	1810.83
2014-08-08	7	b	0	3	2.5	3	565.884	679.061
2014-08-08	7	b	45	3	6.5	2	1471.3	452.707
2014-08-08	7	b	0	4	1	2	226.354	452.707
2014-08-08	7	b	45	4	2	1	452.707	226.354
2014-08-08	7	c	0	1	18	5.5	4074.37	1244.95
2014-08-08	7	c	45	1	19.5	9.5	4413.9	2150.36
2014-08-08	7	c	0	2	12.5	6	2829.42	1358.12
2014-08-08	7	c	45	2	10	8.5	2263.54	1924.01
2014-08-08	7	c	0	3	4	5	905.415	1131.77
2014-08-08	7	c	45	3	3.5	1	792.238	226.354
2014-08-08	7	c	0	4	1.5	2	339.531	452.707
2014-08-08	7	c	45	4	2	3	452.707	679.061
2014-08-08	8	b	0	1	30.5	5	6903.79	1131.77
2014-08-08	8	b	45	1	25.5	2.5	5772.02	565.884
2014-08-08	8	b	0	2	14	0.5	3168.95	113.177
2014-08-08	8	b	45	2	6	7	1358.12	1584.48
2014-08-08	8	b	0	3	1.5	3	339.531	679.061
2014-08-08	8	b	45	3	4	4	905.415	905.415
2014-08-08	8	b	0	4	1	0.5	226.354	113.177
2014-08-08	8	b	45	4	1	0.5	226.354	113.177
2014-08-08	8	c	0	1	29	3.5	6564.26	792.238
2014-08-08	8	c	45	1	33.5	3.5	7582.85	792.238
2014-08-08	8	c	0	2	10.5	4	2376.71	905.415
2014-08-08	8	c	45	2	10.5	2.5	2376.71	565.884
2014-08-08	8	c	0	3	2.5	1.5	565.884	339.531
2014-08-08	8	c	45	3	10	2	2263.54	452.707
2014-08-08	8	c	0	4	3	3	679.061	679.061
2014-08-08	8	c	45	4	3	2	679.061	452.707
2014-08-19	1	b	0	1	16	2.5	3621.66	565.884
2014-08-19	1	b	45	1	16	0	3621.66	0
2014-08-19	1	b	0	2	14.5	4	3282.13	905.415
2014-08-19	1	b	45	2	14.5	3	3282.13	679.061
2014-08-19	1	b	0	3	6.5	5.5	1471.3	1244.95
2014-08-19	1	b	45	3	9	5	2037.18	1131.77
2014-08-19	1	b	0	4	1	2.5	226.354	565.884
2014-08-19	1	b	45	4	4	1	905.415	226.354
2014-08-19	1	c	0	1	13	3	2942.6	679.061
2014-08-19	1	c	45	1	12.5	1	2829.42	226.354
2014-08-19	1	c	0	2	21.5	6.5	4866.6	1471.3
2014-08-19	1	c	45	2	6.5	1.5	1471.3	339.531
2014-08-19	1	c	0	3	5	1.5	1131.77	339.531
2014-08-19	1	c	45	3	10.5	7	2376.71	1584.48
2014-08-19	1	c	0	4	2	2	452.707	452.707
2014-08-19	1	c	45	4	2.5	1	565.884	226.354
2014-08-19	2	b	0	1	16	3	3621.66	679.061
2014-08-19	2	b	45	1	21	3	4753.43	679.061
2014-08-19	2	b	0	2	6.5	1.5	1471.3	339.531
2014-08-19	2	b	45	2	7.5	1.5	1697.65	339.531
2014-08-19	2	b	0	3	3.5	3.5	792.238	792.238
2014-08-19	2	b	45	3	4.5	4	1018.59	905.415
2014-08-19	2	b	0	4	3.5	3.5	792.238	792.238
2014-08-19	2	b	45	4	3	4	679.061	905.415
2014-08-19	2	c	0	1	8.5	2	1924.01	452.707
2014-08-19	2	c	45	1	6.5	0	1471.3	0
2014-08-19	2	c	0	2	9	2.5	2037.18	565.884
2014-08-19	2	c	45	2	15.5	3	3508.48	679.061
2014-08-19	2	c	0	3	3.5	5	792.238	1131.77
2014-08-19	2	c	45	3	10	4	2263.54	905.415
2014-08-19	2	c	0	4	0.5	2	113.177	452.707
2014-08-19	2	c	45	4	3	0.5	679.061	113.177
2014-08-19	3	b	0	1	21.5	4	4866.6	905.415
2014-08-19	3	b	45	1	24	1.5	5432.49	339.531
2014-08-19	3	b	0	2	14.5	6.5	3282.13	1471.3
2014-08-19	3	b	45	2	13	7	2942.6	1584.48
2014-08-19	3	b	0	3	7	8	1584.48	1810.83
2014-08-19	3	b	45	3	9.5	5	2150.36	1131.77
2014-08-19	3	b	0	4	3	2	679.061	452.707
2014-08-19	3	b	45	4	4	3	905.415	679.061
2014-08-19	3	c	0	1	7	1.5	1584.48	339.531
2014-08-19	3	c	45	1	14	0.5	3168.95	113.177
2014-08-19	3	c	0	2	14	5.5	3168.95	1244.95
2014-08-19	3	c	45	2	4	3	905.415	679.061
2014-08-19	3	c	0	3	6.5	2	1471.3	452.707
2014-08-19	3	c	45	3	4	2.5	905.415	565.884
2014-08-19	3	c	0	4	5	4	1131.77	905.415
2014-08-19	3	c	45	4	2	0.5	452.707	113.177
2014-08-19	4	b	0	1	25	4.5	5658.84	1018.59
2014-08-19	4	b	45	1	8.5	1	1924.01	226.354
2014-08-19	4	b	0	2	9.5	4	2150.36	905.415
2014-08-19	4	b	45	2	18.5	8	4187.54	1810.83
2014-08-19	4	b	0	3	5.5	4	1244.95	905.415
2014-08-19	4	b	45	3	8.5	8	1924.01	1810.83
2014-08-19	4	b	0	4	3.5	3	792.238	679.061
2014-08-19	4	b	45	4	3.5	1	792.238	226.354
2014-08-19	4	c	0	1	11	2.5	2489.89	565.884
2014-08-19	4	c	45	1	13.5	3	3055.77	679.061
2014-08-19	4	c	0	2	12	2.5	2716.24	565.884
2014-08-19	4	c	45	2	11.5	3	2603.07	679.061
2014-08-19	4	c	0	3	7	2.5	1584.48	565.884
2014-08-19	4	c	45	3	5.5	2.5	1244.95	565.884
2014-08-19	4	c	0	4	2.5	2.5	565.884	565.884
2014-08-19	4	c	45	4	2.5	0.5	565.884	113.177
2014-08-19	5	b	0	1	9	2.5	2037.18	565.884
2014-08-19	5	b	45	1	11	2	2489.89	452.707
2014-08-19	5	b	0	2	13	4	2942.6	905.415
2014-08-19	5	b	45	2	17.5	5	3961.19	1131.77
2014-08-19	5	b	0	3	5	4	1131.77	905.415
2014-08-19	5	b	45	3	8.5	5	1924.01	1131.77
2014-08-19	5	b	0	4	2	4	452.707	905.415
2014-08-19	5	b	45	4	2.5	2.5	565.884	565.884
2014-08-19	5	c	0	1	4	0.5	905.415	113.177
2014-08-19	5	c	45	1	12.5	0	2829.42	0
2014-08-19	5	c	0	2	13	2	2942.6	452.707
2014-08-19	5	c	45	2	11.5	5	2603.07	1131.77
2014-08-19	5	c	0	3	25.5	11.5	5772.02	2603.07
2014-08-19	5	c	45	3	12	9	2716.24	2037.18
2014-08-19	5	c	0	4	3.5	6.5	792.238	1471.3
2014-08-19	5	c	45	4	4.5	2	1018.59	452.707
2014-08-19	6	b	0	1	22	5.5	4979.78	1244.95
2014-08-19	6	b	45	1	24.5	5	5545.67	1131.77
2014-08-19	6	b	0	2	16	2.5	3621.66	565.884
2014-08-19	6	b	45	2	8.5	3	1924.01	679.061
2014-08-19	6	b	0	3	8.5	2.5	1924.01	565.884
2014-08-19	6	b	45	3	13.5	5	3055.77	1131.77
2014-08-19	6	b	0	4	8.5	3	1924.01	679.061
2014-08-19	6	b	45	4	6	3	1358.12	679.061
2014-08-19	6	c	0	1	14.5	2	3282.13	452.707
2014-08-19	6	c	45	1	18.5	1	4187.54	226.354
2014-08-19	6	c	0	2	15	4	3395.31	905.415
2014-08-19	6	c	45	2	14.5	3	3282.13	679.061
2014-08-19	6	c	0	3	9	1.5	2037.18	339.531
2014-08-19	6	c	45	3	6	2.5	1358.12	565.884
2014-08-19	6	c	0	4	2	3	452.707	679.061
2014-08-19	6	c	45	4	3.5	2.5	792.238	565.884
2014-08-19	7	b	0	1	8	4	1810.83	905.415
2014-08-19	7	b	45	1	16	7.5	3621.66	1697.65
2014-08-19	7	b	0	2	5	6	1131.77	1358.12
2014-08-19	7	b	45	2	7.5	2.5	1697.65	565.884
2014-08-19	7	b	0	3	8.5	5.5	1924.01	1244.95
2014-08-19	7	b	45	3	4	4	905.415	905.415
2014-08-19	7	b	0	4	6	2	1358.12	452.707
2014-08-19	7	b	45	4	1	1	226.354	226.354
2014-08-19	7	c	0	1	6	0	1358.12	0
2014-08-19	7	c	45	1	6.5	2	1471.3	452.707
2014-08-19	7	c	0	2	8.5	5	1924.01	1131.77
2014-08-19	7	c	45	2	8.5	3	1924.01	679.061
2014-08-19	7	c	0	3	8	1	1810.83	226.354
2014-08-19	7	c	45	3	4.5	5.5	1018.59	1244.95
2014-08-19	7	c	0	4	1.5	3	339.531	679.061
2014-08-19	7	c	45	4	2.5	0.5	565.884	113.177
2014-08-19	8	b	0	1	19	3	4300.72	679.061
2014-08-19	8	b	45	1	18	1.5	4074.37	339.531
2014-08-19	8	b	0	2	5	1.5	1131.77	339.531
2014-08-19	8	b	45	2	17.5	4.5	3961.19	1018.59
2014-08-19	8	b	0	3	4	1	905.415	226.354
2014-08-19	8	b	45	3	6.5	3	1471.3	679.061
2014-08-19	8	b	0	4	1	1	226.354	226.354
2014-08-19	8	b	45	4	4	1	905.415	226.354
2014-08-19	8	c	0	1	13	0.5	2942.6	113.177
2014-08-19	8	c	45	1	22.5	1	5092.96	226.354
2014-08-19	8	c	0	2	12.5	3	2829.42	679.061
2014-08-19	8	c	45	2	14.5	4.5	3282.13	1018.59
2014-08-19	8	c	0	3	4.5	0.5	1018.59	113.177
2014-08-19	8	c	45	3	7.5	2	1697.65	452.707
2014-08-19	8	c	0	4	1	0	226.354	0
2014-08-19	8	c	45	4	5.5	0	1244.95	0

## Sheet: Pred Exclusion Crawling Data
Date	Block	Treatment	Exposure Time	Crawlers	Crawlers.m2	Surface Temp.deg C	5 cm Temp.deg C
2014-08-19	1	b	0	0	0	15.6	16.8
2014-08-19	2	b	0	0	0	15.95	16.25
2014-08-19	3	b	0	0	0	15.7	17.1
2014-08-19	4	b	0	0	0	16.4	16.85
2014-08-19	5	b	0	0	0	15.55	17.1
2014-08-19	6	b	0	0	0	16.05	16.85
2014-08-19	7	b	0	0	0	15.1	16.35
2014-08-19	8	b	0	0	0	16.75	17.05
2014-08-19	1	c	0	0	0	15.3	16.85
2014-08-19	2	c	0	0	0	15.4	15.65
2014-08-19	3	c	0	0	0	15.85	17.15
2014-08-19	4	c	0	0	0	15.85	16.85
2014-08-19	5	c	0	0	0	15.4	16.8
2014-08-19	6	c	0	0	0	16.45	17.05
2014-08-19	7	c	0	0	0	14.9	16.55
2014-08-19	8	c	0	0	0	16.65	17.1
2014-08-19	1	b	45	0	0	14.65	16
2014-08-19	2	b	45	0	0	15.75	16.45
2014-08-19	3	b	45	0	0	15.35	16.3
2014-08-19	4	b	45	0	0	17.5	17.1
2014-08-19	5	b	45	0	0	15.35	16.55
2014-08-19	6	b	45	0	0	18.05	17.4
2014-08-19	7	b	45	0	0	15.5	16.35
2014-08-19	8	b	45	0	0	17.75	17.55
2014-08-19	1	c	45	0	0	15	15.85
2014-08-19	2	c	45	0	0	17.15	16.85
2014-08-19	3	c	45	0	0	15.4	16.25
2014-08-19	4	c	45	0	0	17.15	17.4
2014-08-19	5	c	45	0	0	16.3	16.55
2014-08-19	6	c	45	0	0	17.9	17.6
2014-08-19	7	c	45	0	0	16.6	16.65
2014-08-19	8	c	45	0	0	18.1	17.7
2014-08-08	1	b	0	1	16	23.35	19.95
2014-08-08	2	b	0	0.5	8	22.7	19.3
2014-08-08	3	b	0	1.5	24	21.65	19.75
2014-08-08	4	b	0	1	16	22.35	19.6
2014-08-08	5	b	0	3.5	56	22.1	19.95
2014-08-08	6	b	0	0	0	23.95	19.9
2014-08-08	7	b	0	0	0	22.75	20
2014-08-08	8	b	0	0	0	24.9	20.25
2014-08-08	1	c	0	1	16	23.05	19.75
2014-08-08	2	c	0	0	0	24.05	19.6
2014-08-08	3	c	0	3	48	22.45	20
2014-08-08	4	c	0	0.5	8	23.7	20
2014-08-08	5	c	0	3.5	56	23.7	20.05
2014-08-08	6	c	0	0	0	25	20.2
2014-08-08	7	c	0	2.5	40	23.65	20.25
2014-08-08	8	c	0	0.5	8	24.9	20.45
2014-08-08	1	b	45	0	0	25.25	21.7
2014-08-08	2	b	45	0.5	8	25.7	21.9
2014-08-08	3	b	45	1.5	24	24.25	21.3
2014-08-08	4	b	45	0.5	8	25.25	21.4
2014-08-08	5	b	45	1	16	25.05	21.7
2014-08-08	6	b	45	0	0	25.6	22
2014-08-08	7	b	45	0	0	25.05	21.65
2014-08-08	8	b	45	0	0	25.75	22.3
2014-08-08	1	c	45	3	48	25	21.45
2014-08-08	2	c	45	0	0	26.2	22.2
2014-08-08	3	c	45	1	16	24.95	21.7
2014-08-08	4	c	45	0	0	26	22.15
2014-08-08	5	c	45	1.5	24	24.9	21.85
2014-08-08	6	c	45	0.5	8	25.9	22.5
2014-08-08	7	c	45	2	32	25.25	21.95
2014-08-08	8	c	45	0	0	24.9	22.05
2014-07-10	1	b	0	13.5	216	16.9	16.1
2014-07-10	2	b	0	14	224	19.65	16.4
2014-07-10	3	b	0	24	384	16.85	16
2014-07-10	4	b	0	5.5	88	18.65	16.15
2014-07-10	5	b	0	20	320	17.3	16.05
2014-07-10	6	b	0	18	288	19.1	16.45
2014-07-10	7	b	0	8.5	136	17.3	16.25
2014-07-10	8	b	0	13	208	19.55	16.5
2014-07-10	1	c	0	8.5	136	16.85	16.15
2014-07-10	2	c	0	12	192	19.5	16.5
2014-07-10	3	c	0	23	368	17.75	16.1
2014-07-10	4	c	0	10.5	168	19.25	16.3
2014-07-10	5	c	0	12	192	17.65	16.2
2014-07-10	6	c	0	14.5	232	20	16.4
2014-07-10	7	c	0	9.5	152	18.25	16.35
2014-07-10	8	c	0	19	304	19.5	16.75
2014-07-10	1	b	45	8.5	136	19.15	17.15
2014-07-10	2	b	45	9	144	21.4	18.25
2014-07-10	3	b	45	13.5	216	19.2	17.2
2014-07-10	4	b	45	4.5	72	20.35	17.45
2014-07-10	5	b	45	14.5	232	19.35	17.45
2014-07-10	6	b	45	17.5	280	20.95	18.2
2014-07-10	7	b	45	9	144	19.65	17.25
2014-07-10	8	b	45	12	192	21.25	17.75
2014-07-10	1	c	45	12	192	19.65	17.4
2014-07-10	2	c	45	8	128	21.7	18.2
2014-07-10	3	c	45	9	144	19.2	17.2
2014-07-10	4	c	45	6	96	20.45	17.65
2014-07-10	5	c	45	13	208	19.75	17.55
2014-07-10	6	c	45	6	96	21.95	18
2014-07-10	7	c	45	9.5	152	20.25	17.4
2014-07-10	8	c	45	5	80	22	18.05
2014-07-19	1	b	0	5.5	88	18.95	18.3
2014-07-19	2	b	0	2	32	17.9	17.45
2014-07-19	3	b	0	16	256	18.8	18.25
2014-07-19	4	b	0	6.5	104	17.9	17.45
2014-07-19	5	b	0	18	288	18.6	18.15
2014-07-19	6	b	0	8.5	136	17.8	17.45
2014-07-19	7	b	0	12.5	200	18.45	18.15
2014-07-19	8	b	0	6.5	104	17.9	17.45
2014-07-19	1	c	0	13.5	216	18.9	18.3
2014-07-19	2	c	0	3.5	56	17.9	17.45
2014-07-19	3	c	0	8.5	136	18.6	18.25
2014-07-19	4	c	0	2.5	40	18.05	17.5
2014-07-19	5	c	0	20	320	18.75	18.25
2014-07-19	6	c	0	9.5	152	17.95	17.5
2014-07-19	7	c	0	9.5	152	18.55	18.2
2014-07-19	8	c	0	10.5	168	18	17.5
2014-07-19	1	b	45	9	144	18.8	18.55
2014-07-19	2	b	45	7	112	18.65	17.8
2014-07-19	3	b	45	8	128	18.8	18.35
2014-07-19	4	b	45	7.5	120	18.85	17.8
2014-07-19	5	b	45	8	128	18.5	18.25
2014-07-19	6	b	45	8	128	18.9	17.9
2014-07-19	7	b	45	9.5	152	18.3	18.2
2014-07-19	8	b	45	4	64	19.15	18
2014-07-19	1	c	45	6	96	18.75	18.55
2014-07-19	2	c	45	4	64	18.85	17.85
2014-07-19	3	c	45	10.5	168	18.65	18.35
2014-07-19	4	c	45	5	80	19.05	17.75
2014-07-19	5	c	45	19	304	18.5	18.3
2014-07-19	6	c	45	7.5	120	19.05	17.95
2014-07-19	7	c	45	4	64	18.4	18.2
2014-07-19	8	c	45	8	128	19.35	18.15
2014-07-29	1	b	0	5	80	21.95	19.35
2014-07-29	2	b	0	6.5	104	21.2	19.6
2014-07-29	3	b	0	8	128	21.55	19.4
2014-07-29	4	b	0	3	48	22.15	19.5
2014-07-29	5	b	0	11	176	22.3	19.45
2014-07-29	6	b	0	11.5	184	21.9	19.6
2014-07-29	7	b	0	11	176	23.45	19.45
2014-07-29	8	b	0	4.5	72	22.15	19.75
2014-07-29	1	c	0	6	96	23.45	19.45
2014-07-29	2	c	0	4.5	72	22.95	19.7
2014-07-29	3	c	0	5.5	88	22	19.4
2014-07-29	4	c	0	7	112	22.4	19.65
2014-07-29	5	c	0	8.5	136	23.75	19.95
2014-07-29	6	c	0	9	144	21.85	19.7
2014-07-29	7	c	0	7	112	24.45	20.25
2014-07-29	8	c	0	5	80	22.55	19.85
2014-07-29	1	b	45	2.5	40	25.45	21.45
2014-07-29	2	b	45	2.5	40	24.2	21.2
2014-07-29	3	b	45	4	64	25.05	21.35
2014-07-29	4	b	45	4.5	72	24.2	20.9
2014-07-29	5	b	45	6	96	25.6	21.5
2014-07-29	6	b	45	3.5	56	24.3	21.15
2014-07-29	7	b	45	2	32	25.6	21.55
2014-07-29	8	b	45	3	48	24	21.3
2014-07-29	1	c	45	4	64	26.1	21.5
2014-07-29	2	c	45	7	112	24.85	21.45
2014-07-29	3	c	45	1.5	24	25.7	21.7
2014-07-29	4	c	45	2	32	24.9	21.2
2014-07-29	5	c	45	3.5	56	25.7	21.75
2014-07-29	6	c	45	4	64	24.45	21.4
2014-07-29	7	c	45	5	80	25.45	22.05
2014-07-29	8	c	45	1.5	24	24.3	21.65
